# Supplementary material for: Gas Chromatography–Mass Spectrometry Metabolite Analysis Combined with Transcriptomics Reveals Genes Involved in Wax Biosynthesis in Allium fistulosum L
Source: Int J Mol Sci. 2024 Jun 1;25(11):6106. doi: 10.3390/ijms25116106 (PMC11173144; doi:10.3390/ijms25116106)
Supplement: Supplementary file 1 [file ijms-25-06106-s001.zip › Supplementary Table.xlsx]

## Sheet: Table S1
Table S1. Primer sequences of DEGs.
Q-AfisC1G00122-F	AAGGTCGGTTTCACGGTAAG
Q-AfisC1G00122-R	CCACCCCTTTACGAACATACC
Q-AfisC1G00439-F	GACTAACCCTTCCCCTTCAAC
Q-AfisC1G00439-R	GTTTCCATCGCAGTAATCTTTGAG
Q-AfisC2G00485-F	TCATAAACCTGCCCACTTCAG
Q-AfisC2G00485-R	TGGAAGAGTTGGAGCTGAATC
Q-AfisC4G06667-F	TGTATCCGTCTGTGCCATTC
Q-AfisC4G06667-R	CCCACACTCCTTCCATTCTC
Q-AfisC5G04514-F	CGACTGCTTGGAATTCAAACC
Q-AfisC5G04514-R	GGTCCAGAATGAAATGCAACG
Q-AfisC5G01838-F	TCTCTACTCCCGCTACCATTC
Q-AfisC5G01838-R	CCCAGTCAGAATCGTTGTCAG
Q-AfisC7G02227-F	AAGGCTTCATTGTCGAGTACC
Q-AfisC7G02227-R	TGATATGCGCTCCTTTAGGTG
Q-AfisC5G05000-F	GGAGGTTAGAGCTGAAATCGG
Q-AfisC5G05000-R	TGACATCCAAATCGCTCCATC
Q-AfisC6G06814-F	ACATATGGAGAGTTGGCTGC
Q-AfisC6G06814-R	CTCCCCTTTCCATTGTGTACTC
Q-AfisC7G03461-F	ACATATGGAGAGTTGGCTGC
Q-AfisC7G03461-R	CTCCCCTTTCCATTGTGTACTC
Q-AfisC7G02026-F	ATCAGCGTTGAAGAAGACAAC
Q-AfisC7G02026-R	AGCTGTTGCAGCTTTCTCCA
Q-NewGene_21012-F	CGAAGTTTATCAAGAGATGGTTGTAC
Q-NewGene_21012-R	AAGCTCACAAGCCTCTGAAG
AfTUB-F	AGGAAATGTTCAGACGGGTG
AfTUB-R	ACTCGCTCACCAAGTCATTC
AfisC5G01838promoter-F	GAAATTGTAACCGCTTACCAACC
AfisC5G01838promoter-R	ATCCTATGTCTACTTCTTCGCC
AfisC5G01838-CDS-F	ATGGCATCAAAACCTGGTCT
AfisC5G01838-CDS-R	TCAAGCATGCGGAACAGGA
AfisC7G02227promoter-F	TTGATGATATTTTGATATACTCTAAGGATG
AfisC7G02227promoter-R	TTTCTCGTATAGTTCATCTGATGTCC
AfisC7G02227-CDS-F	ATGATTGACAGGTTTCATTCACTG
AfisC7G02227-CDS-R	TCAATCAACAATCACGAACCCT
pBI101-Afis1838-F	GCCTGCAGGTCGACTCTAGAGAAATTGTAACCGCTTACCAACC
pBI101-Afis1838-WT-R	CCTACCCGGGGATCCTCTAGAGATGGTATGGATTTACTATCTTTGTTT
pBI101-Afis1838-gl2-R	CCTACCCGGGGATCCTCTAGAGATGGTATGGATTTACTATCTTTTTAA

## Sheet: Table S2
Table S2. Differences in wax composition of leaf between WT and gl2 (μg/cm2).
	WT	gl2
Aldehydes
Hexadecanal	0.0027±0.0046	-
Octadecanal	0.0067±0.0116	0.016±0.0143
Alkanes
Hexadecane, 2,6,10,14-tetramethyl-	0.0087±0.0151	0.0247±0.0031
Tetradecane,2,6,10-trimethyl-	0.0016±0.0029	0.0066±0.0115
Eicosane	0.0273±0.0237	0.0373±0.0035
Pentacosane	0.0041±0.0071	-
Heptacosane	0.0019±0.0032	-
Triacontane	0.0103±0.0178	0.0206±0.0027
Hentriacontane	0.2213±0.0518	0.1077±0.0414*
Fatty acids
n-Hexadecanoic acid	0.2192±0.0905	0.1485±0.035
Octadecanoic acid	0.0768±0.0445	0.041±0.0134
Erucic acid	0.0074±0.0128	0.016±0.0277
Ketone
Nonacosan-14-one	0.0307±0.0271	-
16-Hentriacontanone	9.0707±2.1026	1.0146±0.9732*
18-Pentatriacontanone	0.0272±0.0471	-
Primary alcohols
1-Hexacosanol	0.8042±0.2653	0.2432±0.2273*
Note: ‘-’ indicates that the substance was not detected.
* Significant difference between WT and gl2 within a component by Tukey's test P<0.05.

## Sheet: Table S3
Table S3. Information on the RNA-seq data
Samples	Clean reads (Gb)	Clean bases (Gb)	GC Content	%≥Q30
WT1	0.0333683	9.97016	0.437	0.9474
WT2	0.0412901	12.3184	0.4336	0.9443
WT3	0.035203	10.4803	0.439	0.9498
gl2-1	0.0403993	12.0455	0.4383	0.9533
gl2-2	0.0347389	10.374	0.4374	0.9482
gl2-3	0.0350958	10.4724	0.4359	0.9497
Total clean bases: 65.66 Gb.
Average GC content: 43.69%.

## Sheet: Table S4
Table S4. Novel genes annotated in transcriptome sequencing results
#GeneID	COG_class	COG_class_annotation	GO_annotation	KEGG_annotation	KOG_class	KOG_class_annotation	Pfam_annotation	Swissprot_annotation	TrEMBL_annotation	eggNOG_class	eggNOG_class_annotation	nr_annotation
NewGene_10004	[G]	Carbohydrate transport and metabolism	Biological Process: carbohydrate metabolic process (GO:0005975);; Molecular Function: glycogen phosphorylase activity (GO:0008184);; Molecular Function: linear malto-oligosaccharide phosphorylase activity (GO:0102250);; Molecular Function: SHG alpha-glucan phosphorylase activity (GO:0102499);;	K00688|6.47e-36|aof:109821959|K00688 glycogen phosphorylase [EC:2.4.1.1] | (RefSeq) alpha-glucan phosphorylase, H isozyme	[G]	Carbohydrate transport and metabolism	Carbohydrate phosphorylase	Alpha-glucan phosphorylase 2, cytosolic OS=Arabidopsis thaliana OX=3702 GN=PHS2 PE=1 SV=1	Alpha-1,4 glucan phosphorylase (Fragment) OS=Clarkia xantiana subsp. xantiana OX=283799 PE=3 SV=1	G	Carbohydrate transport and metabolism	hypothetical protein FCM35_KLT08534 [Carex littledalei]
NewGene_10023	[L]	Replication, recombination and repair	Molecular Function: oxidoreductase activity (GO:0016491);;	K23398|5.08e-35|ppp:112293566|K23398 activating signal cointegrator 1 | (RefSeq) uncharacterized protein LOC112293566	[A]	RNA processing and modification	2OG-Fe(II) oxygenase superfamily	--	Fe2OG dioxygenase domain-containing protein OS=Asparagus officinalis OX=4686 GN=A4U43_C07F4240 PE=4 SV=1	A	RNA processing and modification	alpha-ketoglutarate-dependent dioxygenase abh1-like [Asparagus officinalis]
NewGene_10092	--	--	--	--	--	--	Plant mobile domain	--	PMD domain-containing protein OS=Asparagus officinalis OX=4686 GN=A4U43_UnF11630 PE=4 SV=1	S	Function unknown	uncharacterized protein LOC109828248 [Asparagus officinalis]
NewGene_10094	--	--	--	--	[R]	General function prediction only	--	--	Retrotran_gag_3 domain-containing protein OS=Cuscuta campestris OX=132261 GN=CCAM_LOCUS29865 PE=4 SV=1	L	Replication, recombination and repair	uncharacterized protein LOC110787227 [Spinacia oleracea]
NewGene_10101	--	--	Molecular Function: methyltransferase activity (GO:0008168);; Biological Process: vitamin E biosynthetic process (GO:0010189);; Biological Process: methylation (GO:0032259);; Molecular Function: tocopherol O-methyltransferase activity (GO:0050342);;	K05928|4.85e-12|mus:104000155|K05928 tocopherol O-methyltransferase [EC:2.1.1.95] | (RefSeq) probable tocopherol O-methyltransferase, chloroplastic isoform X1	[IR]	--	--	Probable tocopherol O-methyltransferase, chloroplastic OS=Oryza sativa subsp. japonica OX=39947 GN=VTE4 PE=2 SV=1	Methyltransf_11 domain-containing protein OS=Musa acuminata subsp. malaccensis OX=214687 GN=104000155 PE=3 SV=1	H	Coenzyme transport and metabolism	PREDICTED: probable tocopherol O-methyltransferase, chloroplastic isoform X2 [Musa acuminata subsp. malaccensis]
NewGene_10105	--	--	--	--	--	--	Domain of unknown function (DUF4283)	--	DUF4283 domain-containing protein (Fragment) OS=Cephalotus follicularis OX=3775 GN=CFOL_v3_23792 PE=4 SV=1	K	Transcription	Rna exonuclease [Thalictrum thalictroides]
NewGene_10115	--	--	--	K01528|1.19e-37|lja:Lj0g3v0199559.2|K01528 dynamin 1/3 [EC:3.6.5.5] | (RefSeq) Lj0g3v0199559.2; -	[R]	General function prediction only	Reverse transcriptase (RNA-dependent DNA polymerase)	Uncharacterized mitochondrial protein AtMg00820 OS=Arabidopsis thaliana OX=3702 GN=AtMg00820 PE=4 SV=1	Retrovirus-related Pol polyprotein from transposon RE1 OS=Vitis vinifera OX=29760 GN=RE1_3325 PE=4 SV=1	L	Replication, recombination and repair	Retrovirus-related Pol polyprotein from transposon RE1 [Vitis vinifera]
NewGene_10129	--	--	Cellular Component: integral component of membrane (GO:0016021);;	K10532|1.75e-52|ats:109755387|K10532 heparan-alpha-glucosaminide N-acetyltransferase [EC:2.3.1.78] | (RefSeq) LOC109755387; heparan-alpha-glucosaminide N-acetyltransferase-like	[S]	Function unknown	--	--	Uncharacterized protein OS=Hordeum vulgare subsp. vulgare OX=112509 PE=4 SV=1	S	Function unknown	hypothetical protein CR513_44125, partial [Mucuna pruriens]
NewGene_10133	--	--	Biological Process: regulation of transcription, DNA-templated (GO:0006355);;	--	[R]	General function prediction only	--	Protein TOPLESS-RELATED PROTEIN 2 OS=Oryza sativa subsp. japonica OX=39947 GN=TPR2 PE=1 SV=1	Uncharacterized protein OS=Asparagus officinalis OX=4686 GN=A4U43_C01F11310 PE=4 SV=1	S	Function unknown	protein TPR2-like [Asparagus officinalis]
NewGene_10138	--	--	Molecular Function: protein serine/threonine kinase activity (GO:0004674);; Molecular Function: protein-containing complex binding (GO:0044877);;	K07203|1.98e-24|ats:109783936|K07203 serine/threonine-protein kinase mTOR [EC:2.7.11.1] | (RefSeq) LOC109783936; serine/threonine-protein kinase TOR isoform X1	[L]	Replication, recombination and repair	FKBP12-rapamycin binding domain	Serine/threonine-protein kinase TOR OS=Oryza sativa subsp. japonica OX=39947 GN=TOR PE=1 SV=3	FRB_dom domain-containing protein OS=Aegilops tauschii subsp. strangulata OX=200361 PE=4 SV=1	L	Replication, recombination and repair	unnamed protein product [Triticum turgidum subsp. durum]
NewGene_1014	--	--	Molecular Function: DNA-binding transcription factor activity (GO:0003700);; Cellular Component: nucleus (GO:0005634);; Biological Process: regulation of transcription, DNA-templated (GO:0006355);;	K09264|2.73e-06|aof:109839573|K09264 MADS-box transcription factor, plant | (RefSeq) MADS-box transcription factor 16-like isoform X1	--	--	K-box region	--	--	--	--	--
NewGene_1015	--	--	Biological Process: maturation of SSU-rRNA from tricistronic rRNA transcript (SSU-rRNA, 5.8S rRNA, LSU-rRNA) (GO:0000462);; Molecular Function: molecular_function (GO:0003674);; Molecular Function: nucleic acid binding (GO:0003676);; Molecular Function: RNA binding (GO:0003723);; Molecular Function: binding (GO:0005488);; Cellular Component: cellular_component (GO:0005575);; Cellular Component: s…	--	--	--	Transposase-associated domain	--	Uncharacterized protein OS=Fagus sylvatica OX=28930 GN=FSB_LOCUS43152 PE=4 SV=1	S	Function unknown	uncharacterized protein LOC102624784 [Citrus sinensis]
NewGene_10152	--	--	--	--	--	--	--	--	Uncharacterized protein OS=Apostasia shenzhenica OX=1088818 GN=AXF42_Ash012014 PE=4 SV=1	--	--	uncharacterized protein LOC105158490 [Sesamum indicum]
NewGene_10164	--	--	Molecular Function: nucleic acid binding (GO:0003676);; Biological Process: DNA integration (GO:0015074);;	K00472|3.36e-07|psom:113337389|K00472 prolyl 4-hydroxylase [EC:1.14.11.2] | (RefSeq) prolyl 4-hydroxylase 1-like	[R]	General function prediction only	gag-polypeptide of LTR copia-type	--	Retrovirus-related Pol polyprotein from transposon TNT 1-94 OS=Vitis vinifera OX=29760 GN=POLX_1134 PE=4 SV=1	L	Replication, recombination and repair	PREDICTED: uncharacterized protein LOC104878637 [Vitis vinifera]
NewGene_10190	--	--	Molecular Function: molecular_function (GO:0003674);; Molecular Function: transporter activity (GO:0005215);; Molecular Function: lipid transporter activity (GO:0005319);; Molecular Function: organic acid transmembrane transporter activity (GO:0005342);; Cellular Component: cellular_component (GO:0005575);; Cellular Component: obsolete cell (GO:0005623);; Cellular Component: plasma membrane (GO:0…	K14638|6.42e-24|sot:102578808|K14638 solute carrier family 15 (peptide/histidine transporter), member 3/4 | (RefSeq) protein NRT1/ PTR FAMILY 4.6-like	[E]	Amino acid transport and metabolism	--	Protein NRT1/ PTR FAMILY 4.6 OS=Arabidopsis thaliana OX=3702 GN=NPF4.6 PE=1 SV=1	Uncharacterized protein OS=Lupinus albus OX=3870 GN=Lal_00012337 PE=3 SV=1	E	Amino acid transport and metabolism	hypothetical protein F2Q69_00051234 [Brassica cretica]
NewGene_10200	--	--	Molecular Function: protein binding (GO:0005515);;	--	--	--	F-box domain	--	--	--	--	unnamed protein product [Prunus armeniaca]
NewGene_10215	--	--	Biological Process: amino acid transmembrane transport (GO:0003333);; Cellular Component: plasma membrane (GO:0005886);; Molecular Function: amino acid transmembrane transporter activity (GO:0015171);; Cellular Component: integral component of membrane (GO:0016021);;	--	[E]	Amino acid transport and metabolism	Transmembrane amino acid transporter protein	Probable amino acid permease 7 OS=Arabidopsis thaliana OX=3702 GN=AAP7 PE=2 SV=1	probable amino acid permease 7 isoform X1 OS=Phoenix dactylifera OX=42345 GN=LOC103711967 PE=4 SV=1	E	Amino acid transport and metabolism	probable amino acid permease 7 isoform X1 [Phoenix dactylifera]
NewGene_10222	--	--	--	--	--	--	Domain of unknown function (DUF4283)	--	--	K	Transcription	zinc ion binding / nucleic acid binding protein [Thalictrum thalictroides]
NewGene_10230	--	--	Molecular Function: RNA-directed DNA polymerase activity (GO:0003964);;	--	--	--	--	--	LINE-1 reverse transcriptase isogeny OS=Gossypium australe OX=47621 GN=EPI10_031876 PE=4 SV=1	E	Amino acid transport and metabolism	LINE-1 reverse transcriptase isogeny [Gossypium australe]
NewGene_10234	--	--	Molecular Function: nucleic acid binding (GO:0003676);; Biological Process: DNA integration (GO:0015074);;	--	[R]	General function prediction only	--	--	Uncharacterized protein OS=Vitis vinifera OX=29760 GN=VITISV_041315 PE=4 SV=1	--	--	hypothetical protein VITISV_041315 [Vitis vinifera]
NewGene_10237	--	--	--	--	--	--	--	--	Zf-RVT domain-containing protein (Fragment) OS=Cephalotus follicularis OX=3775 GN=CFOL_v3_32926 PE=4 SV=1	--	--	--
NewGene_10239	--	--	Molecular Function: nucleic acid binding (GO:0003676);; Biological Process: DNA integration (GO:0015074);; Molecular Function: hydrolase activity, acting on carbon-nitrogen (but not peptide) bonds, in linear amidines (GO:0016813);;	K17545|2.60e-205|zma:103634684|K17545 serine/threonine-protein kinase ULK4 [EC:2.7.11.1] | (RefSeq) uncharacterized protein LOC103634684	[R]	General function prediction only	Reverse transcriptase (RNA-dependent DNA polymerase)	Retrovirus-related Pol polyprotein from transposon RE1 OS=Arabidopsis thaliana OX=3702 GN=RE1 PE=2 SV=1	Integrase catalytic domain-containing protein OS=Fagus sylvatica OX=28930 GN=FSB_LOCUS8403 PE=4 SV=1	K	Transcription	transposable element gene [Prunus dulcis]
NewGene_10242	--	--	Cellular Component: integral component of membrane (GO:0016021);; Molecular Function: transmembrane transporter activity (GO:0022857);;	K24193|1.26e-07|gab:108478802|K24193 MFS transporter, SP family, sugar:H+ symporter | (RefSeq) hexose carrier protein HEX6	[R]	General function prediction only	--	Hexose carrier protein HEX6 OS=Ricinus communis OX=3988 GN=HEX6 PE=2 SV=1	Sugar/inositol transporter OS=Cinnamomum micranthum f. kanehirae OX=337451 GN=CKAN_01638000 PE=4 SV=1	--	--	Sugar/inositol transporter [Cinnamomum micranthum f. kanehirae]
NewGene_10250	--	--	Biological Process: carbohydrate metabolic process (GO:0005975);; Molecular Function: UDP-glycosyltransferase activity (GO:0008194);; Molecular Function: transferase activity, transferring hexosyl groups (GO:0016758);; Biological Process: lipid glycosylation (GO:0030259);;	K05841|3.21e-13|aof:109836500|K05841 sterol 3beta-glucosyltransferase [EC:2.4.1.173] | (RefSeq) sterol 3-beta-glucosyltransferase UGT80A2	[GC]	--	--	Sterol 3-beta-glucosyltransferase UGT80A2 OS=Arabidopsis thaliana OX=3702 GN=UGT80A2 PE=1 SV=1	Steroidal glycosyltransferase OS=Ornithogalum saundersiae OX=484171 GN=SGT1 PE=2 SV=1	--	--	sterol 3-beta-glucosyltransferase UGT80A2 isoform X4 [Rhodamnia argentea]
NewGene_10251	--	--	Molecular Function: metal ion binding (GO:0046872);;	--	--	--	--	--	Uncharacterized protein OS=Asparagus officinalis OX=4686 GN=A4U43_C01F35710 PE=4 SV=1	S	Function unknown	uncharacterized protein LOC109848302 [Asparagus officinalis]
NewGene_10267	--	--	--	--	--	--	--	--	Uncharacterized protein OS=Cinnamomum micranthum f. kanehirae OX=337451 GN=CKAN_02514700 PE=4 SV=1	--	--	uncharacterized protein LOC109848302 [Asparagus officinalis]
NewGene_10274	--	--	Molecular Function: endonuclease activity (GO:0004519);; Molecular Function: exonuclease activity (GO:0004527);;	--	[R]	General function prediction only	--	--	Endonuclease/exonuclease/phosphatase family protein OS=Trifolium medium OX=97028 PE=4 SV=1	S	Function unknown	Transposon TX1 uncharacterized [Cajanus cajan]
NewGene_1028	[L]	Replication, recombination and repair	Biological Process: telomere maintenance (GO:0000723);; Molecular Function: DNA helicase activity (GO:0003678);; Molecular Function: ATP binding (GO:0005524);; Biological Process: DNA repair (GO:0006281);; Biological Process: DNA recombination (GO:0006310);;	K15255|1.45e-58|psom:113280209|K15255 ATP-dependent DNA helicase PIF1 [EC:3.6.4.12] | (RefSeq) ATP-dependent DNA helicase PIF1-like	[D]	Cell cycle control, cell division, chromosome partitioning	Helicase	--	ATP-dependent DNA helicase OS=Pyrus ussuriensis x Pyrus communis OX=2448454 GN=D8674_041288 PE=3 SV=1	D	Cell cycle control, cell division, chromosome partitioning	ATP-dependent DNA helicase PIF1-like [Rosa chinensis]
NewGene_10287	--	--	Molecular Function: phosphatidylinositol-4,5-bisphosphate 5-phosphatase activity (GO:0004439);; Molecular Function: phosphatidylinositol-3,4,5-trisphosphate 5-phosphatase activity (GO:0034485);; Biological Process: phosphatidylinositol dephosphorylation (GO:0046856);;	K24221|3.73e-16|pxb:103960432|K24221 type I inositol polyphosphate 5-phosphatase IP5P1/2 [EC:3.1.3.56] | (RefSeq) type I inositol polyphosphate 5-phosphatase 2 isoform X1	[U]	Intracellular trafficking, secretion, and vesicular transport	--	Type I inositol polyphosphate 5-phosphatase 5 OS=Arabidopsis thaliana OX=3702 GN=IP5P5 PE=2 SV=1	IPPc domain-containing protein OS=Musa acuminata subsp. malaccensis OX=214687 PE=3 SV=1	T	Signal transduction mechanisms	PREDICTED: type I inositol polyphosphate 5-phosphatase 5-like [Nelumbo nucifera]
NewGene_10300	--	--	--	--	--	--	Plant protein of unknown function (DUF936)	--	Uncharacterized protein OS=Apostasia shenzhenica OX=1088818 GN=AXF42_Ash005023 PE=4 SV=1	--	--	hypothetical protein AXF42_Ash005023 [Apostasia shenzhenica]
NewGene_10320	--	--	Molecular Function: protein binding (GO:0005515);;	K23002|5.91e-06|cqi:110723748|K23002 RNA polymerase II-associated protein 3 | (RefSeq) putative F-box/kelch-repeat protein At1g15680	--	--	F-box domain	Putative F-box protein At3g52320 OS=Arabidopsis thaliana OX=3702 GN=At3g52320 PE=4 SV=1	F-box protein At5g07610-like OS=Phoenix dactylifera OX=42345 GN=LOC103724004 PE=4 SV=1	S	Function unknown	F-box protein At5g07610-like [Phoenix dactylifera]
NewGene_1033	--	--	--	K01873|1.33e-19|nau:109209380|K01873 valyl-tRNA synthetase [EC:6.1.1.9] | (RefSeq) valine--tRNA ligase, mitochondrial 1-like	--	--	--	Retrovirus-related Pol polyprotein from transposon RE2 OS=Arabidopsis thaliana OX=3702 GN=RE2 PE=4 SV=1	Retrotransposon protein, putative, Ty1-copia sub-class OS=Cucumis melo var. makuwa OX=1194695 GN=E5676_scaffold105G00120 PE=4 SV=1	L	Replication, recombination and repair	retrotransposon protein, putative, Ty1-copia sub-class [Cucumis melo var. makuwa]
NewGene_10334	--	--	Biological Process: reproduction (GO:0000003);; Biological Process: response to acid chemical (GO:0001101);; Biological Process: developmental process involved in reproduction (GO:0003006);; Molecular Function: molecular_function (GO:0003674);; Molecular Function: catalytic activity (GO:0003824);; Molecular Function: protein kinase activity (GO:0004672);; Molecular Function: protein serine/threon…	--	--	--	Wall-associated receptor kinase C-terminal	--	LEAF RUST 10 DISEASE-RESISTANCE LOCUS RECEPTOR-LIKE PROTEIN KINASE-like 2.3 OS=Phoenix dactylifera OX=42345 GN=LOC103720968 PE=4 SV=2	T	Signal transduction mechanisms	LEAF RUST 10 DISEASE-RESISTANCE LOCUS RECEPTOR-LIKE PROTEIN KINASE-like 2.3 [Phoenix dactylifera]
NewGene_10375	--	--	--	K01513|3.25e-09|ats:109769794|K01513 ectonucleotide pyrophosphatase/phosphodiesterase family member 1/3 [EC:3.1.4.1 3.6.1.9] | (RefSeq) uncharacterized protein LOC109769794	--	--	Plant protein 1589 of unknown function (A_thal_3526)	--	Uncharacterized protein OS=Asparagus officinalis OX=4686 GN=A4U43_C07F38460 PE=4 SV=1	S	Function unknown	uncharacterized protein LOC109851104 isoform X2 [Asparagus officinalis]
NewGene_10377	--	--	Cellular Component: integral component of membrane (GO:0016021);;	K12446|8.06e-08|dct:110106273|K12446 L-arabinokinase [EC:2.7.1.46] | (RefSeq) L-arabinokinase isoform X1	[G]	Carbohydrate transport and metabolism	--	L-arabinokinase OS=Arabidopsis thaliana OX=3702 GN=ARA1 PE=1 SV=1	Uncharacterized protein OS=Rhizophora mucronata OX=61149 PE=4 SV=1	--	--	L-arabinokinase-like [Prosopis alba]
NewGene_10379	--	--	--	K14400|4.19e-25|qsu:111982967|K14400 pre-mRNA cleavage complex 2 protein Pcf11 | (RefSeq) LOW QUALITY PROTEIN: uncharacterized protein LOC111982967	--	--	Plant mobile domain	Serine/threonine-protein phosphatase 7 long form homolog OS=Arabidopsis thaliana OX=3702 GN=MAIL3 PE=2 SV=1	serine/threonine-protein phosphatase 7 long form homolog OS=Cucumis melo OX=3656 GN=LOC103493247 PE=4 SV=1	S	Function unknown	serine/threonine-protein phosphatase 7 long form homolog [Asparagus officinalis]
NewGene_10380	--	--	Cellular Component: integral component of membrane (GO:0016021);;	K20989|4.30e-22|pop:7491912|K20989 urea-proton symporter | (RefSeq) urea-proton symporter DUR3	[E]	Amino acid transport and metabolism	--	Urea-proton symporter DUR3 OS=Arabidopsis thaliana OX=3702 GN=DUR3 PE=1 SV=1	Uncharacterized protein (Fragment) OS=Nymphaea colorata OX=210225 GN=NYM_LOCUS8988 PE=4 SV=1	E	Amino acid transport and metabolism	unnamed protein product, partial [Nymphaea colorata]
NewGene_10394	--	--	--	--	--	--	--	--	Uncharacterized protein OS=Gossypium barbadense OX=3634 GN=ES319_D07G215400v1 PE=4 SV=1	--	--	uncharacterized protein LOC110943151 [Helianthus annuus]
NewGene_10402	--	--	Molecular Function: methyltransferase activity (GO:0008168);; Cellular Component: integral component of membrane (GO:0016021);; Biological Process: methylation (GO:0032259);;	--	--	--	--	--	Methyltransferase OS=Asparagus officinalis OX=4686 GN=A4U43_C01F8060 PE=3 SV=1	S	Function unknown	uncharacterized protein A4U43_C01F8060 [Asparagus officinalis]
NewGene_10420	--	--	--	--	--	--	--	T-complex protein 1 subunit alpha OS=Arabidopsis thaliana OX=3702 GN=CCT1 PE=1 SV=1	--	--	--	--
NewGene_10423	--	--	Biological Process: intracellular protein transport (GO:0006886);; Biological Process: endoplasmic reticulum to Golgi vesicle-mediated transport (GO:0006888);; Molecular Function: zinc ion binding (GO:0008270);; Cellular Component: COPII vesicle coat (GO:0030127);;	K14007|5.49e-32|aof:109825038|K14007 protein transport protein SEC24 | (RefSeq) protein transport protein Sec24-like At4g32640	[U]	Intracellular trafficking, secretion, and vesicular transport	Sec23/Sec24 zinc finger	Protein transport protein Sec24-like CEF OS=Arabidopsis thaliana OX=3702 GN=CEF PE=2 SV=3	Uncharacterized protein OS=Asparagus officinalis OX=4686 GN=A4U43_C10F5310 PE=4 SV=1	U	Intracellular trafficking, secretion, and vesicular transport	uncharacterized protein A4U43_C10F5310 [Asparagus officinalis]
NewGene_10424	--	--	--	K02209|8.63e-30|boe:106320430|K02209 DNA replication licensing factor MCM5 [EC:3.6.4.12] | (RefSeq) uncharacterized protein LOC106320430	[R]	General function prediction only	Reverse transcriptase (RNA-dependent DNA polymerase)	--	Reverse transcriptase domain-containing protein OS=Fagus sylvatica OX=28930 GN=FSB_LOCUS60941 PE=4 SV=1	E	Amino acid transport and metabolism	uncharacterized protein LOC113295371 [Papaver somniferum]
NewGene_10425	--	--	Cellular Component: Golgi membrane (GO:0000139);; Molecular Function: molecular_function (GO:0003674);; Molecular Function: catalytic activity (GO:0003824);; Molecular Function: beta-galactoside (CMP) alpha-2,3-sialyltransferase activity (GO:0003836);; Cellular Component: cellular_component (GO:0005575);; Cellular Component: extracellular region (GO:0005576);; Cellular Component: intracellular (G…	--	[G]	Carbohydrate transport and metabolism	--	Sialyltransferase-like protein 5 OS=Oryza sativa subsp. japonica OX=39947 GN=STLP5 PE=2 SV=1	Uncharacterized protein (Fragment) OS=Citrus sinensis OX=2711 GN=CISIN_1g0118832mg PE=4 SV=1	M	Cell wall/membrane/envelope biogenesis	hypothetical protein CISIN_1g0118832mg, partial [Citrus sinensis]
NewGene_1043	--	--	Molecular Function: RNA-directed DNA polymerase activity (GO:0003964);;	--	[R]	General function prediction only	--	--	RNA-directed DNA polymerase (Reverse transcriptase) (Fragment) OS=Trifolium medium OX=97028 GN=A2U01_0007568 PE=4 SV=1	S	Function unknown	uncharacterized protein LOC109823196 [Asparagus officinalis]
NewGene_10443	--	--	Molecular Function: Rab GDP-dissociation inhibitor activity (GO:0005093);; Biological Process: small GTPase mediated signal transduction (GO:0007264);; Biological Process: protein transport (GO:0015031);;	K17255|3.71e-43|pda:103703454|K17255 Rab GDP dissociation inhibitor | (RefSeq) guanosine nucleotide diphosphate dissociation inhibitor At5g09550-like	[O]	Posttranslational modification, protein turnover, chaperones	GDP dissociation inhibitor	Guanosine nucleotide diphosphate dissociation inhibitor At5g09550 OS=Arabidopsis thaliana OX=3702 GN=At5g09550 PE=3 SV=1	Guanosine nucleotide diphosphate dissociation inhibitor (Fragment) OS=Davidia involucrata OX=16924 GN=Din_031572 PE=3 SV=1	O	Posttranslational modification, protein turnover, chaperones	guanosine nucleotide diphosphate dissociation inhibitor At5g09550-like [Camellia sinensis]
NewGene_10447	--	--	Molecular Function: translation initiation factor activity (GO:0003743);; Molecular Function: TBP-class protein binding (GO:0017025);; Biological Process: transcription preinitiation complex assembly (GO:0070897);;	K03124|1.75e-25|rcu:8274320|K03124 transcription initiation factor TFIIB | (RefSeq) transcription initiation factor IIB	[K]	Transcription	--	Transcription initiation factor IIB OS=Oryza sativa subsp. japonica OX=39947 GN=TFIIB PE=1 SV=1	Transcription initiation factor IIB OS=Vitis vinifera OX=29760 GN=TFIIB_0 PE=4 SV=1	K	Transcription	Transcription initiation factor IIB [Vitis vinifera]
NewGene_10448	--	--	Molecular Function: protein binding (GO:0005515);;	--	--	--	F-box domain	Putative F-box protein At3g52320 OS=Arabidopsis thaliana OX=3702 GN=At3g52320 PE=4 SV=1	F-box protein At5g07610-like OS=Phoenix dactylifera OX=42345 GN=LOC103720764 PE=4 SV=1	S	Function unknown	F-box protein At5g07610-like [Phoenix dactylifera]
NewGene_10456	--	--	--	--	--	--	zinc-binding in reverse transcriptase	--	Zf-RVT domain-containing protein (Fragment) OS=Cephalotus follicularis OX=3775 GN=CFOL_v3_36358 PE=4 SV=1	S	Function unknown	zf-RVT domain-containing protein, partial [Cephalotus follicularis]
NewGene_10470	--	--	Biological Process: telomere maintenance (GO:0000723);; Molecular Function: DNA helicase activity (GO:0003678);; Molecular Function: ATP binding (GO:0005524);; Biological Process: DNA repair (GO:0006281);; Biological Process: DNA recombination (GO:0006310);;	K15255|5.38e-14|psom:113281550|K15255 ATP-dependent DNA helicase PIF1 [EC:3.6.4.12] | (RefSeq) ATP-dependent DNA helicase PIF1-like isoform X1	[D]	Cell cycle control, cell division, chromosome partitioning	--	--	ATP-dependent DNA helicase OS=Aquilegia coerulea OX=218851 GN=AQUCO_03100065v1 PE=3 SV=1	D	Cell cycle control, cell division, chromosome partitioning	hypothetical protein C5167_035923 [Papaver somniferum]
NewGene_10475	[E]	Amino acid transport and metabolism	Biological Process: amino acid transmembrane transport (GO:0003333);; Cellular Component: integral component of membrane (GO:0016021);;	K03834|1.04e-23|aof:109849764|K03834 tyrosine-specific transport protein | (RefSeq) uncharacterized protein LOC109849764	--	--	Tryptophan/tyrosine permease family	--	uncharacterized protein LOC104604185 OS=Nelumbo nucifera OX=4432 GN=LOC104604185 PE=4 SV=1	--	--	PREDICTED: uncharacterized protein LOC104604185 [Nelumbo nucifera]
NewGene_10489	--	--	Cellular Component: membrane (GO:0016020);;	--	[R]	General function prediction only	--	Stromal cell-derived factor 2-like protein OS=Arabidopsis thaliana OX=3702 GN=SDF2 PE=1 SV=1	Stromal cell-derived factor 2 OS=Solanum tuberosum OX=4113 GN=102598230 PE=4 SV=1	O	Posttranslational modification, protein turnover, chaperones	Stromal cell-derived factor 2-like protein [Vitis vinifera]
NewGene_10522	--	--	Molecular Function: molecular_function (GO:0003674);; Molecular Function: catalytic activity (GO:0003824);; Molecular Function: enzyme inhibitor activity (GO:0004857);; Cellular Component: cellular_component (GO:0005575);; Cellular Component: obsolete cell (GO:0005623);; Cellular Component: plasma membrane (GO:0005886);; Biological Process: biological_process (GO:0008150);; Cellular Component: me…	--	--	--	--	--	Pectinesterase OS=Dendrobium catenatum OX=906689 GN=PME51 PE=3 SV=1	G	Carbohydrate transport and metabolism	putative pectinesterase/pectinesterase inhibitor 51 [Carex littledalei]
NewGene_10534	--	--	Molecular Function: Rab GDP-dissociation inhibitor activity (GO:0005093);; Biological Process: small GTPase mediated signal transduction (GO:0007264);; Biological Process: protein transport (GO:0015031);;	K17255|4.79e-14|mus:103968994|K17255 Rab GDP dissociation inhibitor | (RefSeq) guanosine nucleotide diphosphate dissociation inhibitor At5g09550	[O]	Posttranslational modification, protein turnover, chaperones	GDP dissociation inhibitor	Guanosine nucleotide diphosphate dissociation inhibitor At5g09550 OS=Arabidopsis thaliana OX=3702 GN=At5g09550 PE=3 SV=1	Guanosine nucleotide diphosphate dissociation inhibitor (Fragment) OS=Phleum pratense OX=15957 PE=2 SV=1	O	Posttranslational modification, protein turnover, chaperones	rab GDP dissociation inhibitor, partial [Micromeria varia]
NewGene_10553	--	--	--	K02209|2.24e-12|boe:106320430|K02209 DNA replication licensing factor MCM5 [EC:3.6.4.12] | (RefSeq) uncharacterized protein LOC106320430	[R]	General function prediction only	--	--	Reverse transcriptase domain-containing protein OS=Davidia involucrata OX=16924 GN=Din_005779 PE=4 SV=1	M	Cell wall/membrane/envelope biogenesis	uncharacterized protein LOC115679575 [Syzygium oleosum]
NewGene_10559	--	--	Molecular Function: zinc ion binding (GO:0008270);;	--	--	--	MULE transposase domain	--	Zinc finger protein OS=Macleaya cordata OX=56857 GN=BVC80_8675g7 PE=4 SV=1	S	Function unknown	zinc finger protein [Macleaya cordata]
NewGene_1056	--	--	Cellular Component: integral component of membrane (GO:0016021);;	--	--	--	--	--	A2L_zn_ribbon domain-containing protein OS=Solanum lycopersicum OX=4081 GN=101246694 PE=4 SV=1	--	--	uncharacterized protein LOC101246694 [Solanum lycopersicum]
NewGene_10576	--	--	--	--	--	--	--	--	Uncharacterized protein OS=Acer yangbiense OX=1000413 GN=EZV62_012172 PE=4 SV=1	--	--	PREDICTED: uncharacterized protein LOC105954307 [Erythranthe guttata]
NewGene_10578	--	--	Biological Process: DNA damage checkpoint (GO:0000077);; Biological Process: telomere maintenance (GO:0000723);; Molecular Function: protein serine/threonine kinase activity (GO:0004674);; Biological Process: DNA repair (GO:0006281);; Biological Process: response to ionizing radiation (GO:0010212);; Biological Process: histone phosphorylation (GO:0016572);;	K04728|7.98e-09|psom:113300269|K04728 serine-protein kinase ATM [EC:2.7.11.1] | (RefSeq) serine/threonine-protein kinase ATM-like isoform X1	[TBLD]	--	--	Serine/threonine-protein kinase ATM OS=Arabidopsis thaliana OX=3702 GN=ATM PE=1 SV=1	PI3K/PI4K domain-containing protein (Fragment) OS=Nymphaea colorata OX=210225 GN=NYM_LOCUS26933 PE=4 SV=1	--	--	Serine/threonine-protein kinase ATM [Dendrobium catenatum]
NewGene_10592	--	--	--	--	--	--	--	--	zf-RVT domain-containing protein OS=Brassica oleracea OX=3712 GN=BOLC2T11108H PE=4 SV=1	--	--	--
NewGene_1060	--	--	Cellular Component: ubiquitin ligase complex (GO:0000151);; Molecular Function: molecular_function (GO:0003674);; Molecular Function: binding (GO:0005488);; Molecular Function: protein binding (GO:0005515);; Cellular Component: cellular_component (GO:0005575);; Cellular Component: intracellular (GO:0005622);; Cellular Component: obsolete cell (GO:0005623);; Cellular Component: nucleus (GO:0005634…	--	--	--	--	BTB/POZ domain-containing protein POB1 OS=Arabidopsis thaliana OX=3702 GN=POB1 PE=1 SV=2	BTB/POZ domain-containing protein POB1 OS=Apostasia shenzhenica OX=1088818 GN=POB1 PE=4 SV=1	S	Function unknown	BTB/POZ domain-containing protein POB1 [Apostasia shenzhenica]
NewGene_10602	--	--	Molecular Function: palmitoyl hydrolase activity (GO:0098599);;	K01074|2.55e-11|peq:110028624|K01074 palmitoyl-protein thioesterase [EC:3.1.2.22] | (RefSeq) palmitoyl-protein thioesterase 1-like	[IO]	--	--	--	Palmitoyl-protein thioesterase OS=Dendrobium catenatum OX=906689 GN=MA16_Dca021372 PE=3 SV=1	--	--	palmitoyl-protein thioesterase 1-like [Phalaenopsis equestris]
NewGene_10603	--	--	--	--	[R]	General function prediction only	--	--	Uncharacterized protein (Fragment) OS=Davidia involucrata OX=16924 GN=Din_039417 PE=4 SV=1	T	Signal transduction mechanisms	uncharacterized protein LOC106350019 [Brassica napus]
NewGene_10606	--	--	Molecular Function: microtubule motor activity (GO:0003777);; Molecular Function: ATP binding (GO:0005524);; Biological Process: microtubule-based movement (GO:0007018);; Molecular Function: microtubule binding (GO:0008017);; Cellular Component: ER membrane protein complex (GO:0072546);;	K10405|9.51e-16|mus:103995388|K10405 kinesin family member C1 | (RefSeq) kinesin KP1 isoform X1	--	--	Microtubule binding	--	ER membrane protein complex subunit 1 OS=Asparagus officinalis OX=4686 GN=A4U43_C07F7940 PE=3 SV=1	Z	Cytoskeleton	kinesin-like protein KIN-14B isoform X3 [Asparagus officinalis]
NewGene_10610	[V]	Defense mechanisms	Molecular Function: ATP binding (GO:0005524);; Molecular Function: ATPase activity (GO:0016887);;	K05665|5.90e-50|cqi:110721599|K05665 ATP-binding cassette, subfamily C (CFTR/MRP), member 1 [EC:7.6.2.3] | (RefSeq) putative ABC transporter C family member 15	[Q]	Secondary metabolites biosynthesis, transport and catabolism	ABC transporter	ABC transporter C family member 9 OS=Arabidopsis thaliana OX=3702 GN=ABCC9 PE=2 SV=2	ABC transporter domain-containing protein (Fragment) OS=Nymphaea colorata OX=210225 GN=NYM_LOCUS17149 PE=4 SV=1	Q	Secondary metabolites biosynthesis, transport and catabolism	uncharacterized protein A4U43_C04F17450 [Asparagus officinalis]
NewGene_1064	--	--	--	K20178|5.41e-19|cann:107864957|K20178 vacuolar protein sorting-associated protein 8 | (RefSeq) uncharacterized LOC107864957	[R]	General function prediction only	Reverse transcriptase (RNA-dependent DNA polymerase)	--	Transposon TX1 uncharacterized 149 kDa protein OS=Vitis vinifera OX=29760 GN=YTX2_29 PE=4 SV=1	S	Function unknown	PREDICTED: uncharacterized protein LOC104801567 [Tarenaya hassleriana]
NewGene_10650	--	--	--	K16296|6.49e-14|soe:110778942|K16296 serine carboxypeptidase-like clade I [EC:3.4.16.-] | (RefSeq) serine carboxypeptidase-like 17	--	--	--	--	Reverse transcriptase domain-containing protein (Fragment) OS=Davidia involucrata OX=16924 GN=Din_044319 PE=4 SV=1	S	Function unknown	uncharacterized protein LOC114315742 [Camellia sinensis]
NewGene_10656	--	--	--	K16296|6.49e-14|soe:110778942|K16296 serine carboxypeptidase-like clade I [EC:3.4.16.-] | (RefSeq) serine carboxypeptidase-like 17	--	--	--	--	Reverse transcriptase domain-containing protein (Fragment) OS=Davidia involucrata OX=16924 GN=Din_044319 PE=4 SV=1	S	Function unknown	uncharacterized protein LOC114315742 [Camellia sinensis]
NewGene_10695	--	--	Molecular Function: protein phosphatase inhibitor activity (GO:0004864);; Biological Process: defense response (GO:0006952);; Biological Process: abscisic acid-activated signaling pathway (GO:0009738);; Molecular Function: abscisic acid binding (GO:0010427);; Molecular Function: signaling receptor activity (GO:0038023);;	--	--	--	Pathogenesis-related protein Bet v 1 family	Major allergen Pru ar 1 OS=Prunus armeniaca OX=36596 PE=1 SV=1	Bet_v_1 domain-containing protein OS=Asparagus officinalis OX=4686 GN=A4U43_C02F21580 PE=4 SV=1	J	Translation, ribosomal structure and biogenesis	major allergen Pru ar 1-like [Asparagus officinalis]
NewGene_10696	--	--	Molecular Function: protein phosphatase inhibitor activity (GO:0004864);; Biological Process: defense response (GO:0006952);; Biological Process: abscisic acid-activated signaling pathway (GO:0009738);; Molecular Function: abscisic acid binding (GO:0010427);; Molecular Function: signaling receptor activity (GO:0038023);;	--	--	--	--	Probable intracellular pathogenesis-related protein T1 OS=Catharanthus roseus OX=4058 GN=PCKR3 PE=1 SV=2	Bet_v_1 domain-containing protein OS=Asparagus officinalis OX=4686 GN=A4U43_C02F21580 PE=4 SV=1	J	Translation, ribosomal structure and biogenesis	major allergen Pru ar 1-like [Asparagus officinalis]
NewGene_10737	--	--	Molecular Function: nucleic acid binding (GO:0003676);; Biological Process: DNA integration (GO:0015074);;	--	--	--	--	--	Retrotransposable element Tf2 (Fragment) OS=Cajanus cajan OX=3821 GN=KK1_046431 PE=4 SV=1	--	--	Retrotransposable element Tf2, partial [Cajanus cajan]
NewGene_10745	--	--	--	K04125|4.68e-21|boe:106319842|K04125 gibberellin 2beta-dioxygenase [EC:1.14.11.13] | (RefSeq) gibberellin 2-beta-dioxygenase 7	[R]	General function prediction only	--	Uncharacterized mitochondrial protein AtMg00850 OS=Arabidopsis thaliana OX=3702 GN=AtMg00850 PE=4 SV=1	Retrotransposon-related protein (Fragment) OS=Trifolium pratense OX=57577 GN=L195_g023010 PE=4 SV=1	L	Replication, recombination and repair	uncharacterized protein LOC107175359, partial [Citrus sinensis]
NewGene_10752	--	--	--	--	--	--	zinc-binding in reverse transcriptase	--	--	--	--	--
NewGene_10754	--	--	Molecular Function: molecular_function (GO:0003674);; Molecular Function: RNA helicase activity (GO:0003724);; Molecular Function: catalytic activity (GO:0003824);; Molecular Function: RNA helicase activity (GO:0004004);; Molecular Function: helicase activity (GO:0004386);; Cellular Component: cellular_component (GO:0005575);; Cellular Component: intracellular (GO:0005622);; Cellular Component: o…	K14811|8.34e-16|lang:109331973|K14811 ATP-dependent RNA helicase DBP3 [EC:3.6.4.13] | (RefSeq) DEAD-box ATP-dependent RNA helicase 5-like	[A]	RNA processing and modification	--	DEAD-box ATP-dependent RNA helicase 5 OS=Oryza sativa subsp. japonica OX=39947 GN=Os07g0301200 PE=2 SV=1	Uncharacterized protein OS=Gossypium raimondii OX=29730 GN=B456_013G073900 PE=4 SV=1	A	RNA processing and modification	hypothetical protein B456_013G073900 [Gossypium raimondii]
NewGene_10767	--	--	Molecular Function: monooxygenase activity (GO:0004497);; Molecular Function: iron ion binding (GO:0005506);; Cellular Component: integral component of membrane (GO:0016021);; Molecular Function: oxidoreductase activity, acting on paired donors, with incorporation or reduction of molecular oxygen (GO:0016705);; Molecular Function: heme binding (GO:0020037);;	K20617|2.73e-27|egu:105037572|K20617 cytochrome P450 family 71 subfamily A | (RefSeq) cytochrome P450 71A9-like	[Q]	Secondary metabolites biosynthesis, transport and catabolism	--	Cytochrome P450 71B23 OS=Arabidopsis thaliana OX=3702 GN=CYP71B23 PE=2 SV=1	Uncharacterized protein OS=Asparagus officinalis OX=4686 GN=A4U43_UnF10160 PE=3 SV=1	Q	Secondary metabolites biosynthesis, transport and catabolism	cytochrome P450 71A1-like [Asparagus officinalis]
NewGene_10772	--	--	Molecular Function: DNA binding (GO:0003677);; Cellular Component: nucleus (GO:0005634);;	--	--	--	--	--	myb family transcription factor EFM-like isoform X1 OS=Phoenix dactylifera OX=42345 GN=LOC103709228 PE=4 SV=1	K	Transcription	myb family transcription factor EFM-like isoform X1 [Phoenix dactylifera]
NewGene_10777	--	--	Molecular Function: nucleic acid binding (GO:0003676);; Biological Process: DNA integration (GO:0015074);;	K17545|5.41e-21|zma:103634684|K17545 serine/threonine-protein kinase ULK4 [EC:2.7.11.1] | (RefSeq) uncharacterized protein LOC103634684	[R]	General function prediction only	--	Retrovirus-related Pol polyprotein from transposon RE1 OS=Arabidopsis thaliana OX=3702 GN=RE1 PE=2 SV=1	Retrovirus-related Pol polyprotein from transposon TNT 1-94 OS=Vitis vinifera OX=29760 GN=POLX_2917 PE=4 SV=1	K	Transcription	Retrovirus-related Pol polyprotein from transposon TNT 1-94 [Vitis vinifera]
NewGene_10778	--	--	--	--	--	--	gag-polypeptide of LTR copia-type	--	Retrovirus-related Pol polyprotein from transposon RE1 OS=Vitis vinifera OX=29760 GN=RE1_2454 PE=4 SV=1	L	Replication, recombination and repair	PREDICTED: uncharacterized protein LOC104878637 [Vitis vinifera]
NewGene_10799	--	--	--	--	--	--	Plant transposase (Ptta/En/Spm family)	--	Uncharacterized protein OS=Hevea brasiliensis OX=3981 GN=GH714_034857 PE=4 SV=1	S	Function unknown	uncharacterized protein LOC112325945 [Populus trichocarpa]
NewGene_10807	--	--	Molecular Function: nucleic acid binding (GO:0003676);;	K14570|6.51e-39|aof:109848722|K14570 RNA exonuclease 1 [EC:3.1.-.-] | (RefSeq) small RNA degrading nuclease 5 isoform X1	[L]	Replication, recombination and repair	--	Small RNA degrading nuclease 5 OS=Arabidopsis thaliana OX=3702 GN=SDN5 PE=2 SV=2	Uncharacterized protein OS=Asparagus officinalis OX=4686 GN=A4U43_C07F1440 PE=4 SV=1	L	Replication, recombination and repair	uncharacterized protein A4U43_C07F1440 [Asparagus officinalis]
NewGene_10809	--	--	Molecular Function: DNA binding (GO:0003677);;	--	--	--	Protein of unknown function (DUF 659)	--	BED-type domain-containing protein OS=Acer yangbiense OX=1000413 GN=EZV62_004781 PE=3 SV=1	S	Function unknown	uncharacterized protein LOC109832769 [Asparagus officinalis]
NewGene_10815	--	--	Molecular Function: protein dimerization activity (GO:0046983);;	K21437|1.56e-27|ccav:112523844|K21437 ankyrin repeat domain-containing protein 13 | (RefSeq) uncharacterized protein LOC112523844	[L]	Replication, recombination and repair	hAT family C-terminal dimerisation region	Putative AC transposase OS=Zea mays OX=4577 PE=2 SV=2	Putative HAT dimerization domain, ribonuclease H-like domain-containing protein OS=Rosa chinensis OX=74649 GN=RchiOBHm_Chr1g0347421 PE=4 SV=1	L	Replication, recombination and repair	zinc finger BED domain-containing protein RICESLEEPER 2-like [Juglans regia]
NewGene_10816	--	--	Molecular Function: DNA binding (GO:0003677);;	K19984|4.77e-33|psom:113272286|K19984 exocyst complex component 5 | (RefSeq) uncharacterized protein LOC113272286	[L]	Replication, recombination and repair	BED zinc finger	Zinc finger BED domain-containing protein RICESLEEPER 3 OS=Oryza sativa subsp. japonica OX=39947 GN=Os05g0583200 PE=2 SV=1	Zinc finger BED domain-containing protein RICESLEEPER 1 OS=Vitis vinifera OX=29760 GN=Os05g0239150_1 PE=4 SV=1	L	Replication, recombination and repair	zinc finger BED domain-containing protein RICESLEEPER 2-like [Ziziphus jujuba]
NewGene_10819	--	--	Molecular Function: nucleic acid binding (GO:0003676);; Molecular Function: 3'-5' exonuclease activity (GO:0008408);;	K09122|2.04e-15|aof:109825304|K09122 uncharacterized protein | (RefSeq) uncharacterized protein LOC109825304 isoform X1	[L]	Replication, recombination and repair	Mut7-C RNAse domain	--	3'-5' exonuclease domain-containing protein OS=Asparagus officinalis OX=4686 GN=A4U43_C10F11890 PE=4 SV=1	L	Replication, recombination and repair	uncharacterized protein LOC109825304 isoform X1 [Asparagus officinalis]
NewGene_10847	--	--	Molecular Function: Rab GDP-dissociation inhibitor activity (GO:0005093);; Biological Process: small GTPase mediated signal transduction (GO:0007264);; Biological Process: protein transport (GO:0015031);;	K17255|5.37e-26|aof:109837912|K17255 Rab GDP dissociation inhibitor | (RefSeq) guanosine nucleotide diphosphate dissociation inhibitor 1	[O]	Posttranslational modification, protein turnover, chaperones	GDP dissociation inhibitor	Guanosine nucleotide diphosphate dissociation inhibitor At5g09550 OS=Arabidopsis thaliana OX=3702 GN=At5g09550 PE=3 SV=1	Guanosine nucleotide diphosphate dissociation inhibitor (Fragment) OS=Phleum pratense OX=15957 PE=2 SV=1	O	Posttranslational modification, protein turnover, chaperones	hypothetical protein SORBI_3001G329200 [Sorghum bicolor]
NewGene_10848	[P]	Inorganic ion transport and metabolism	Molecular Function: secondary active sulfate transmembrane transporter activity (GO:0008271);; Cellular Component: integral component of membrane (GO:0016021);;	K17470|3.41e-31|aof:109832029|K17470 sulfate transporter 1, high-affinity | (RefSeq) sulfate transporter 1.3-like	[P]	Inorganic ion transport and metabolism	Sulfate permease family	Sulfate transporter 1.2 OS=Arabidopsis thaliana OX=3702 GN=SULTR1;2 PE=1 SV=1	Sulfate_transp domain-containing protein OS=Musa balbisiana OX=52838 GN=C4D60_Mb07t12570 PE=4 SV=1	P	Inorganic ion transport and metabolism	hypothetical protein C4D60_Mb07t12570 [Musa balbisiana]
NewGene_10890	--	--	Biological Process: regulation of transcription, DNA-templated (GO:0006355);;	--	[R]	General function prediction only	--	Protein TOPLESS-RELATED PROTEIN 2 OS=Oryza sativa subsp. japonica OX=39947 GN=TPR2 PE=1 SV=1	Ramosa1 enhancer locus 2 protein (Fragment) OS=Chrysopogon gryllus OX=79832 GN=rel2 PE=4 SV=1	S	Function unknown	Ramosa1 enhancer locus 2 protein, partial [Phacelurus digitatus]
NewGene_10897	--	--	--	--	--	--	Plant transposase (Ptta/En/Spm family)	--	Uncharacterized protein OS=Daucus carota subsp. sativus OX=79200 GN=DCAR_032376 PE=4 SV=1	--	--	PREDICTED: uncharacterized protein LOC108201581 [Daucus carota subsp. sativus]
NewGene_10905	--	--	Cellular Component: integral component of membrane (GO:0016021);;	K06199|5.87e-15|aof:109823315|K06199 fluoride exporter | (RefSeq) uncharacterized protein LOC109823315	--	--	--	--	Uncharacterized protein OS=Asparagus officinalis OX=4686 GN=A4U43_C09F8490 PE=3 SV=1	D	Cell cycle control, cell division, chromosome partitioning	uncharacterized protein A4U43_C09F8490 [Asparagus officinalis]
NewGene_10922	--	--	--	K19026|1.34e-25|nta:107760795|K19026 spatacsin | (RefSeq) uncharacterized LOC107760795	[R]	General function prediction only	Reverse transcriptase (RNA-dependent DNA polymerase)	Uncharacterized mitochondrial protein AtMg01250 OS=Arabidopsis thaliana OX=3702 GN=AtMg01250 PE=4 SV=1	Putative mitochondrial protein OS=Dendrobium catenatum OX=906689 GN=MA16_Dca028167 PE=4 SV=1	L	Replication, recombination and repair	uncharacterized protein LOC109827119 [Asparagus officinalis]
NewGene_10925	--	--	Molecular Function: nucleic acid binding (GO:0003676);; Molecular Function: zinc ion binding (GO:0008270);;	--	--	--	--	--	Zinc finger CCHC-type and RNA-binding motif-containing protein 1-like OS=Gossypium australe OX=47621 GN=EPI10_024220 PE=4 SV=1	S	Function unknown	uncharacterized protein LOC111391088 [Olea europaea var. sylvestris]
NewGene_1093	--	--	Molecular Function: DNA binding (GO:0003677);;	--	--	--	--	--	Zinc finger, BED-type OS=Trema orientale OX=63057 GN=TorRG33x02_079830 PE=4 SV=1	--	--	Zinc finger, BED-type [Trema orientale]
NewGene_10949	--	--	--	K12879|6.35e-08|nta:107822176|K12879 THO complex subunit 2 | (RefSeq) THO complex subunit 2-like	[R]	General function prediction only	Reverse transcriptase (RNA-dependent DNA polymerase)	Uncharacterized mitochondrial protein AtMg01250 OS=Arabidopsis thaliana OX=3702 GN=AtMg01250 PE=4 SV=1	RT6non-ltr OS=Tarenaya spinosa OX=228870 GN=RT6non-ltr PE=4 SV=1	M	Cell wall/membrane/envelope biogenesis	uncharacterized protein LOC112194121 [Rosa chinensis]
NewGene_11002	--	--	Molecular Function: UDP-glycosyltransferase activity (GO:0008194);;	K16266|3.33e-26|mesc:110628474|K16266 cyanohydrin UDP-glucosyltransferase [EC:2.4.1.-] | (RefSeq) linamarin synthase 1	[GC]	--	--	UDP-glycosyltransferase 83A1 OS=Arabidopsis thaliana OX=3702 GN=UGT83A1 PE=2 SV=1	UDP-glycosyltransferase 83A1 OS=Ananas comosus OX=4615 GN=ACMD2_06179 PE=4 SV=1	--	--	UDP-glycosyltransferase 83A1-like [Ananas comosus]
NewGene_11035	--	--	Biological Process: biosynthetic process (GO:0009058);;	--	--	--	TNP1/EN/SPM transposase	--	Anthranilate synthase component I-2 OS=Morus notabilis OX=981085 GN=L484_025310 PE=3 SV=1	E	Amino acid transport and metabolism	PREDICTED: uncharacterized protein LOC105970643 [Erythranthe guttata]
NewGene_11049	--	--	Molecular Function: nucleic acid binding (GO:0003676);; Molecular Function: zinc ion binding (GO:0008270);;	--	--	--	--	--	Zinc finger, CCHC-type (Fragment) OS=Trema orientale OX=63057 GN=TorRG33x02_057880 PE=4 SV=1	--	--	Zinc finger, CCHC-type, partial [Trema orientale]
NewGene_11063	--	--	--	--	--	--	--	--	CLIP-associated protein OS=Hibiscus syriacus OX=106335 GN=F3Y22_tig00112738pilonHSYRG00656 PE=4 SV=1	--	--	--
NewGene_11066	--	--	Molecular Function: DNA binding (GO:0003677);; Molecular Function: protein dimerization activity (GO:0046983);;	--	--	--	BED zinc finger	--	BED-type domain-containing protein OS=Gossypium raimondii OX=29730 GN=B456_005G104500 PE=4 SV=1	L	Replication, recombination and repair	zinc finger BED domain-containing protein RICESLEEPER 3-like [Manihot esculenta]
NewGene_11107	--	--	--	K14310|1.37e-07|cqi:110725647|K14310 nuclear pore complex protein Nup205 | (RefSeq) nuclear pore complex protein NUP205-like	[S]	Function unknown	--	Nuclear pore complex protein NUP205 OS=Arabidopsis thaliana OX=3702 GN=NUP205 PE=1 SV=1	Uncharacterized protein OS=Hibiscus syriacus OX=106335 GN=F3Y22_tig00111016pilonHSYRG00044 PE=3 SV=1	--	--	hypothetical protein HYC85_016056 [Camellia sinensis]
NewGene_11115	--	--	Biological Process: translation (GO:0006412);; Molecular Function: methyltransferase activity (GO:0008168);;	K01469|1.23e-13|sita:101783652|K01469 5-oxoprolinase (ATP-hydrolysing) [EC:3.5.2.9] | (RefSeq) probable S-adenosyl-L-methionine-dependent RNA methyltransferase RSM22, mitochondrial	--	--	--	--	Uncharacterized protein OS=Musa acuminata subsp. malaccensis OX=214687 GN=103982597 PE=4 SV=1	J	Translation, ribosomal structure and biogenesis	hypothetical protein C4D60_Mb04t34340 [Musa balbisiana]
NewGene_11126	--	--	Cellular Component: integral component of membrane (GO:0016021);; Molecular Function: transmembrane transporter activity (GO:0022857);; Biological Process: transmembrane transport (GO:0055085);;	K15287|5.31e-18|mus:103988495|K15287 solute carrier family 35, member F1/2 | (RefSeq) solute carrier family 35 member F2-like isoform X1	[S]	Function unknown	Solute carrier family 35	--	Putative solute carrier family 35 member C320.08 OS=Anthurium amnicola OX=1678845 GN=SPCC320.08_0 PE=3 SV=1	--	--	PREDICTED: solute carrier family 35 member F2-like isoform X1 [Musa acuminata subsp. malaccensis]
NewGene_11132	--	--	--	K22804|1.78e-27|bna:106442438|K22804 structural maintenance of chromosomes protein 6 | (RefSeq) structural maintenance of chromosomes protein 6B-like	[R]	General function prediction only	Reverse transcriptase (RNA-dependent DNA polymerase)	Uncharacterized mitochondrial protein AtMg01250 OS=Arabidopsis thaliana OX=3702 GN=AtMg01250 PE=4 SV=1	Reverse transcriptase domain-containing protein OS=Punica granatum OX=22663 GN=CDL15_Pgr022810 PE=4 SV=1	S	Function unknown	uncharacterized protein LOC109841800 [Asparagus officinalis]
NewGene_11145	--	--	--	--	--	--	--	--	Uncharacterized protein OS=Aquilegia coerulea OX=218851 GN=AQUCO_05000057v1 PE=4 SV=1	--	--	hypothetical protein AQUCO_05000057v1 [Aquilegia coerulea]
NewGene_11149	--	--	Molecular Function: actin binding (GO:0003779);; Cellular Component: cytoplasm (GO:0005737);; Cellular Component: Arp2/3 protein complex (GO:0005885);; Biological Process: actin filament polymerization (GO:0030041);; Biological Process: Arp2/3 complex-mediated actin nucleation (GO:0034314);;	K05758|3.62e-86|aof:109836395|K05758 actin related protein 2/3 complex, subunit 2 | (RefSeq) actin-related protein 2/3 complex subunit 2B isoform X1	--	--	Arp2/3 complex, 34 kD subunit p34-Arc	Actin-related protein 2/3 complex subunit 2B OS=Arabidopsis thaliana OX=3702 GN=ARPC2B PE=2 SV=1	Arp2/3 complex 34 kDa subunit OS=Asparagus officinalis OX=4686 GN=A4U43_C04F1520 PE=3 SV=1	Z	Cytoskeleton	actin-related protein 2/3 complex subunit 2B isoform X3 [Asparagus officinalis]
NewGene_11165	--	--	Molecular Function: RNA-directed DNA polymerase activity (GO:0003964);;	--	--	--	Domain of unknown function (DUF4283)	--	RNA-directed DNA polymerase, eukaryota, Reverse transcriptase zinc-binding domain protein OS=Artemisia annua OX=35608 GN=CTI12_AA352980 PE=4 SV=1	S	Function unknown	uncharacterized protein LOC110096650 [Dendrobium catenatum]
NewGene_11167	--	--	Biological Process: reproduction (GO:0000003);; Biological Process: developmental process involved in reproduction (GO:0003006);; Cellular Component: cellular_component (GO:0005575);; Cellular Component: intracellular (GO:0005622);; Cellular Component: obsolete cell (GO:0005623);; Cellular Component: cytoplasm (GO:0005737);; Cellular Component: endoplasmic reticulum (GO:0005783);; Cellular Compon…	--	[P]	Inorganic ion transport and metabolism	Sodium/hydrogen exchanger family	Cation/H(+) antiporter 17 OS=Arabidopsis thaliana OX=3702 GN=CHX17 PE=1 SV=1	Na_H_Exchanger domain-containing protein OS=Asparagus officinalis OX=4686 GN=A4U43_C09F14860 PE=4 SV=1	P	Inorganic ion transport and metabolism	cation/H(+) antiporter 15-like [Asparagus officinalis]
NewGene_1118	--	--	--	--	--	--	Mitochondrial domain of unknown function (DUF1713)	--	DUF1713 domain-containing protein OS=Glycine soja OX=3848 GN=D0Y65_050553 PE=4 SV=1	S	Function unknown	unnamed protein product [Ananas comosus var. bracteatus]
NewGene_11196	--	--	--	--	--	--	--	--	Uncharacterized protein OS=Helianthus annuus OX=4232 GN=HannXRQ_Chr16g0517121 PE=4 SV=1	--	--	hypothetical protein HanXRQr2_Chr16g0755451 [Helianthus annuus]
NewGene_11198	--	--	Cellular Component: integral component of membrane (GO:0016021);; Biological Process: recognition of pollen (GO:0048544);;	--	--	--	D-mannose binding lectin	PAN domain-containing protein At5g03700 OS=Arabidopsis thaliana OX=3702 GN=At5g03700 PE=1 SV=1	PAN domain-containing protein OS=Dendrobium catenatum OX=906689 GN=MA16_Dca004167 PE=4 SV=1	S	Function unknown	PAN domain-containing protein At5g03700-like [Asparagus officinalis]
NewGene_11199	--	--	Molecular Function: serine-type carboxypeptidase activity (GO:0004185);;	K16298|1.48e-28|aof:109850021|K16298 serine carboxypeptidase-like clade IV [EC:3.4.16.-] | (RefSeq) serine carboxypeptidase-like	[OE]	--	Serine carboxypeptidase	Serine carboxypeptidase 3 OS=Triticum aestivum OX=4565 GN=CBP3 PE=2 SV=1	Carboxypeptidase OS=Asparagus officinalis OX=4686 GN=A4U43_C07F2520 PE=3 SV=1	O	Posttranslational modification, protein turnover, chaperones	serine carboxypeptidase-like [Asparagus officinalis]
NewGene_11209	--	--	Molecular Function: lyase activity (GO:0016829);;	K02295|3.78e-12|dct:110101876|K02295 cryptochrome | (RefSeq) (6-4)DNA photolyase	--	--	--	--	(6-4)DNA photolyase OS=Dendrobium catenatum OX=906689 GN=UVR3 PE=4 SV=1	--	--	(6-4)DNA photolyase [Dendrobium catenatum]
NewGene_11210	--	--	Cellular Component: cellular_component (GO:0005575);; Cellular Component: plasma membrane (GO:0005886);; Cellular Component: cell-cell junction (GO:0005911);; Cellular Component: plasmodesma (GO:0009506);; Molecular Function: kinase activity (GO:0016301);; Molecular Function: kinase inhibitor activity (GO:0019210);; Cellular Component: cell junction (GO:0030054);; Cellular Component: symplast (GO…	--	--	--	--	--	Putative membrane-associated kinase regulator 4 OS=Cinnamomum micranthum f. kanehirae OX=337451 GN=CKAN_00532500 PE=4 SV=1	S	Function unknown	putative membrane-associated kinase regulator 4 [Cinnamomum micranthum f. kanehirae]
NewGene_11224	--	--	Molecular Function: endonuclease activity (GO:0004519);; Molecular Function: exonuclease activity (GO:0004527);;	--	--	--	--	--	Endonuclease/exonuclease/phosphatase OS=Macleaya cordata OX=56857 GN=BVC80_7593g4 PE=4 SV=1	S	Function unknown	PREDICTED: uncharacterized protein LOC109216089 [Nicotiana attenuata]
NewGene_11232	--	--	--	--	--	--	--	Probable trehalose-phosphate phosphatase 6 OS=Oryza sativa subsp. japonica OX=39947 GN=TPP6 PE=2 SV=1	--	--	--	--
NewGene_11239	[C]	Energy production and conversion	Molecular Function: transferase activity, transferring acyl groups, acyl groups converted into alkyl on transfer (GO:0046912);;	K01648|2.97e-48|ghi:107936129|K01648 ATP citrate (pro-S)-lyase [EC:2.3.3.8] | (RefSeq) ATP-citrate synthase beta chain protein 2-like	[C]	Energy production and conversion	--	ATP-citrate synthase beta chain protein 1 OS=Oryza sativa subsp. japonica OX=39947 GN=ACLB-1 PE=2 SV=1	Uncharacterized protein (Fragment) OS=Nymphaea colorata OX=210225 GN=NYM_LOCUS19627 PE=4 SV=1	C	Energy production and conversion	ATP-citrate synthase beta chain protein 2 [Zea mays]
NewGene_11242	[C]	Energy production and conversion	Molecular Function: transferase activity, transferring acyl groups, acyl groups converted into alkyl on transfer (GO:0046912);;	K01648|2.97e-48|ghi:107936129|K01648 ATP citrate (pro-S)-lyase [EC:2.3.3.8] | (RefSeq) ATP-citrate synthase beta chain protein 2-like	[C]	Energy production and conversion	--	ATP-citrate synthase beta chain protein 1 OS=Oryza sativa subsp. japonica OX=39947 GN=ACLB-1 PE=2 SV=1	Uncharacterized protein (Fragment) OS=Nymphaea colorata OX=210225 GN=NYM_LOCUS19627 PE=4 SV=1	C	Energy production and conversion	ATP-citrate synthase beta chain protein 2 [Zea mays]
NewGene_11257	--	--	Molecular Function: nucleic acid binding (GO:0003676);; Biological Process: DNA integration (GO:0015074);;	K11593|4.96e-26|dct:110097550|K11593 eukaryotic translation initiation factor 2C | (RefSeq) protein argonaute 1A-like	[R]	General function prediction only	GAG-pre-integrase domain	Retrovirus-related Pol polyprotein from transposon RE2 OS=Arabidopsis thaliana OX=3702 GN=RE2 PE=4 SV=1	Retrovirus-related Pol polyprotein from transposon TNT 1-94 OS=Vitis vinifera OX=29760 GN=POLX_2917 PE=4 SV=1	K	Transcription	Retrovirus-related Pol polyprotein from transposon TNT 1-94 [Vitis vinifera]
NewGene_11258	--	--	Molecular Function: nucleic acid binding (GO:0003676);; Biological Process: DNA integration (GO:0015074);;	K01528|3.43e-57|lja:Lj0g3v0199559.2|K01528 dynamin 1/3 [EC:3.6.5.5] | (RefSeq) Lj0g3v0199559.2; -	[R]	General function prediction only	Reverse transcriptase (RNA-dependent DNA polymerase)	Retrovirus-related Pol polyprotein from transposon RE2 OS=Arabidopsis thaliana OX=3702 GN=RE2 PE=4 SV=1	Retrovirus-related Pol polyprotein from transposon TNT 1-94 OS=Vitis vinifera OX=29760 GN=POLX_2917 PE=4 SV=1	L	Replication, recombination and repair	Retrovirus-related Pol polyprotein from transposon TNT 1-94 [Vitis vinifera]
NewGene_11266	--	--	Molecular Function: molecular_function (GO:0003674);; Molecular Function: binding (GO:0005488);; Molecular Function: protein binding (GO:0005515);; Cellular Component: cellular_component (GO:0005575);; Cellular Component: intracellular (GO:0005622);; Cellular Component: obsolete cell (GO:0005623);; Cellular Component: nucleus (GO:0005634);; Cellular Component: cytoskeleton (GO:0005856);; Cellular…	--	--	--	--	--	Uncharacterized protein OS=Asparagus officinalis OX=4686 GN=A4U43_C07F33990 PE=4 SV=1	S	Function unknown	protein IQ-DOMAIN 1 [Elaeis guineensis]
NewGene_11277	--	--	Biological Process: transcription, DNA-templated (GO:0006351);; Molecular Function: sequence-specific DNA binding (GO:0043565);;	--	--	--	Seed dormancy control	--	protein DOG1-like 4 OS=Phoenix dactylifera OX=42345 GN=LOC103709645 PE=4 SV=1	S	Function unknown	protein DOG1-like 4 [Phoenix dactylifera]
NewGene_11278	--	--	Molecular Function: nucleic acid binding (GO:0003676);; Biological Process: DNA integration (GO:0015074);;	K17545|1.95e-148|zma:103634684|K17545 serine/threonine-protein kinase ULK4 [EC:2.7.11.1] | (RefSeq) uncharacterized protein LOC103634684	[R]	General function prediction only	Reverse transcriptase (RNA-dependent DNA polymerase)	Retrovirus-related Pol polyprotein from transposon RE1 OS=Arabidopsis thaliana OX=3702 GN=RE1 PE=2 SV=1	Retrovirus-related Pol polyprotein from transposon TNT 1-94 OS=Vitis vinifera OX=29760 GN=POLX_2917 PE=4 SV=1	K	Transcription	Retrovirus-related Pol polyprotein from transposon TNT 1-94 [Vitis vinifera]
NewGene_11279	--	--	--	K15176|1.90e-16|ccaj:109792128|K15176 RNA polymerase-associated protein CTR9 | (RefSeq) protein CTR9 homolog	[R]	General function prediction only	gag-polypeptide of LTR copia-type	--	Retrovirus-related Pol polyprotein from transposon RE1 OS=Vitis vinifera OX=29760 GN=RE1_2454 PE=4 SV=1	J	Translation, ribosomal structure and biogenesis	PREDICTED: uncharacterized protein LOC104880653 [Vitis vinifera]
NewGene_11285	--	--	--	--	--	--	--	--	--	--	--	uncharacterized protein LOC110799825 [Spinacia oleracea]
NewGene_11309	--	--	Molecular Function: ATP binding (GO:0005524);; Molecular Function: zinc ion binding (GO:0008270);;	K15505|2.70e-22|cam:101490528|K15505 DNA repair protein RAD5 [EC:3.6.4.-] | (RefSeq) putative SWI/SNF-related matrix-associated actin-dependent regulator of chromatin subfamily A member 3-like 2	[KL]	--	SNF2 family N-terminal domain	F-box protein At3g54460 OS=Arabidopsis thaliana OX=3702 GN=At3g54460 PE=2 SV=1	F-box protein OS=Vitis vinifera OX=29760 GN=VvCHDp001221_6 PE=4 SV=1	--	--	F-box protein [Vitis vinifera]
NewGene_11315	--	--	--	K12879|1.30e-19|nta:107822176|K12879 THO complex subunit 2 | (RefSeq) THO complex subunit 2-like	[R]	General function prediction only	Reverse transcriptase (RNA-dependent DNA polymerase)	--	LINE-1 retrotransposable element ORF2 protein OS=Ananas comosus OX=4615 GN=ACMD2_12956 PE=4 SV=1	S	Function unknown	uncharacterized protein LOC109847206 [Asparagus officinalis]
NewGene_11316	--	--	--	K12879|1.26e-19|nta:107822176|K12879 THO complex subunit 2 | (RefSeq) THO complex subunit 2-like	[R]	General function prediction only	Reverse transcriptase (RNA-dependent DNA polymerase)	--	LINE-1 retrotransposable element ORF2 protein OS=Ananas comosus OX=4615 GN=ACMD2_12956 PE=4 SV=1	S	Function unknown	uncharacterized protein LOC109847206 [Asparagus officinalis]
NewGene_11320	--	--	Molecular Function: UDP-glycosyltransferase activity (GO:0008194);;	K18823|5.81e-19|gmx:100793463|K18823 soyasaponin III rhamnosyltransferase [EC:2.4.1.273] | (RefSeq) GMSGT3; soyasaponin III rhamnosyltransferase	[GC]	--	UDP-glucoronosyl and UDP-glucosyl transferase	UDP-glycosyltransferase 91C1 OS=Arabidopsis thaliana OX=3702 GN=UGT91C1 PE=1 SV=1	UDPGT domain-containing protein OS=Asparagus officinalis OX=4686 GN=A4U43_C02F6310 PE=3 SV=1	--	--	UDP-glycosyltransferase 91A1-like [Asparagus officinalis]
NewGene_11342	--	--	--	--	--	--	--	--	Uncharacterized protein OS=Lupinus albus OX=3870 GN=Lal_00016993 PE=4 SV=1	S	Function unknown	serine/threonine-protein phosphatase 7 long form homolog [Asparagus officinalis]
NewGene_1136	--	--	--	--	--	--	--	--	Uncharacterized protein OS=Aquilegia coerulea OX=218851 GN=AQUCO_05000057v1 PE=4 SV=1	--	--	hypothetical protein AQUCO_05000057v1 [Aquilegia coerulea]
NewGene_11362	--	--	Molecular Function: RNA-directed DNA polymerase activity (GO:0003964);;	K20178|3.05e-30|cann:107864957|K20178 vacuolar protein sorting-associated protein 8 | (RefSeq) uncharacterized LOC107864957	[R]	General function prediction only	Reverse transcriptase (RNA-dependent DNA polymerase)	--	Reverse transcriptase (Fragment) OS=Allium cepa OX=4679 PE=4 SV=1	S	Function unknown	reverse transcriptase, partial [Allium cepa]
NewGene_1137	--	--	--	--	--	--	--	--	Uncharacterized protein OS=Arundo donax OX=35708 PE=4 SV=1	--	--	hypothetical protein ZEAMMB73_Zm00001d053081 [Zea mays]
NewGene_11374	--	--	Molecular Function: molecular_function (GO:0003674);; Molecular Function: catalytic activity (GO:0003824);; Molecular Function: protein kinase activity (GO:0004672);; Molecular Function: protein serine/threonine kinase activity (GO:0004674);; Molecular Function: ATP binding (GO:0005524);; Cellular Component: cellular_component (GO:0005575);; Cellular Component: intracellular (GO:0005622);; Cellul…	K08829|1.11e-40|nnu:104612888|K08829 male germ cell-associated kinase [EC:2.7.11.22] | (RefSeq) cyclin-dependent kinase F-4	[T]	Signal transduction mechanisms	--	Cyclin-dependent kinase F-4 OS=Oryza sativa subsp. japonica OX=39947 GN=CDKF-4 PE=2 SV=1	Cyclin-dependent kinase F-4 (Fragment) OS=Anthurium amnicola OX=1678845 GN=CDKF-4_14 PE=4 SV=1	T	Signal transduction mechanisms	PREDICTED: cyclin-dependent kinase F-4 [Nelumbo nucifera]
NewGene_11383	--	--	Molecular Function: nucleic acid binding (GO:0003676);; Molecular Function: trans-octaprenyltranstransferase activity (GO:0050347);; Molecular Function: all-trans-nonaprenyl-diphosphate synthase (geranyl-diphosphate specific) activity (GO:0052923);; Molecular Function: all-trans-nonaprenyl-diphosphate synthase (geranylgeranyl-diphosphate specific) activity (GO:0052924);;	--	[R]	General function prediction only	--	--	Retrovirus-related Pol polyprotein from transposon TNT 1-94 OS=Apostasia shenzhenica OX=1088818 GN=AXF42_Ash007598 PE=4 SV=1	--	--	Retrovirus-related Pol polyprotein from transposon TNT 1-94 [Apostasia shenzhenica]
NewGene_11417	--	--	Molecular Function: nucleic acid binding (GO:0003676);; Molecular Function: endonuclease activity (GO:0004519);; Biological Process: DNA catabolic process (GO:0006308);;	--	--	--	S1/P1 Nuclease	Endonuclease 2 OS=Arabidopsis thaliana OX=3702 GN=ENDO2 PE=1 SV=1	Aspergillus nuclease S(1) OS=Phoenix dactylifera OX=42345 GN=LOC103712924 PE=3 SV=1	S	Function unknown	endonuclease 2-like isoform X2 [Phoenix dactylifera]
NewGene_1142	--	--	--	K22422|2.10e-12|aof:109833690|K22422 protein downstream neighbor of Son | (RefSeq) uncharacterized protein LOC109833690	--	--	TNP1/EN/SPM transposase	--	Transposase_23 domain-containing protein OS=Cucumis melo var. makuwa OX=1194695 GN=E6C27_scaffold264G001140 PE=4 SV=1	S	Function unknown	uncharacterized protein E6C27_scaffold264G001140 [Cucumis melo var. makuwa]
NewGene_11420	--	--	--	--	--	--	--	--	Uncharacterized protein OS=Prunus yedoensis var. nudiflora OX=2094558 GN=Pyn_34471 PE=4 SV=1	--	--	uncharacterized protein Pyn_34471 [Prunus yedoensis var. nudiflora]
NewGene_11423	--	--	--	--	--	--	--	Protein GLUTELIN PRECURSOR ACCUMULATION 3 OS=Oryza sativa subsp. japonica OX=39947 GN=GPA3 PE=1 SV=1	Uncharacterized protein OS=Asparagus officinalis OX=4686 GN=A4U43_C10F17310 PE=4 SV=1	--	--	uncharacterized protein A4U43_C10F17310 [Asparagus officinalis]
NewGene_11426	--	--	--	--	--	--	Transposase family tnp2	--	Uncharacterized protein OS=Aquilegia coerulea OX=218851 GN=AQUCO_04000075v1 PE=4 SV=1	S	Function unknown	PREDICTED: uncharacterized protein LOC105954326 [Erythranthe guttata]
NewGene_11432	--	--	--	--	--	--	--	--	Uncharacterized protein OS=Populus alba OX=43335 GN=D5086_0000065870 PE=4 SV=1	E	Amino acid transport and metabolism	uncharacterized protein LOC116140622 [Pistacia vera]
NewGene_11442	--	--	Molecular Function: protein serine/threonine kinase activity (GO:0004674);; Molecular Function: ATP binding (GO:0005524);;	--	--	--	--	--	Serine/threonine protein kinase OS=Handroanthus impetiginosus OX=429701 GN=CDL12_03891 PE=4 SV=1	--	--	putative non-specific serine/threonine protein kinase [Helianthus annuus]
NewGene_11446	[C]	Energy production and conversion	Molecular Function: protein serine/threonine kinase activity (GO:0004674);; Molecular Function: ATP binding (GO:0005524);; Cellular Component: integral component of membrane (GO:0016021);;	K17761|1.43e-21|dct:110098431|K17761 succinate-semialdehyde dehydrogenase, mitochondrial [EC:1.2.1.24] | (RefSeq) succinate-semialdehyde dehydrogenase, mitochondrial	[T]	Signal transduction mechanisms	Protein tyrosine and serine/threonine kinase	Receptor-like serine/threonine-protein kinase ALE2 OS=Arabidopsis thaliana OX=3702 GN=ALE2 PE=1 SV=1	Protein kinase domain-containing protein OS=Asparagus officinalis OX=4686 GN=A4U43_C07F20090 PE=4 SV=1	T	Signal transduction mechanisms	receptor-like serine/threonine-protein kinase ALE2 isoform X2 [Asparagus officinalis]
NewGene_11451	--	--	Molecular Function: DNA binding (GO:0003677);; Molecular Function: protein dimerization activity (GO:0046983);;	K19984|3.72e-35|psom:113272286|K19984 exocyst complex component 5 | (RefSeq) uncharacterized protein LOC113272286	[L]	Replication, recombination and repair	BED zinc finger	Putative AC transposase OS=Zea mays OX=4577 PE=2 SV=2	BED-type domain-containing protein OS=Prunus persica OX=3760 GN=PRUPE_ppa026473mg PE=4 SV=1	L	Replication, recombination and repair	zinc finger BED domain-containing protein RICESLEEPER 1-like [Prunus persica]
NewGene_11463	--	--	--	--	--	--	--	--	--	--	--	hypothetical protein GIB67_015530 [Kingdonia uniflora]
NewGene_11466	--	--	--	--	--	--	--	--	uncharacterized protein LOC103711559 isoform X3 OS=Phoenix dactylifera OX=42345 GN=LOC103711559 PE=4 SV=1	--	--	uncharacterized protein LOC109845036 [Asparagus officinalis]
NewGene_11467	--	--	--	K19026|1.86e-13|nta:107760795|K19026 spatacsin | (RefSeq) uncharacterized LOC107760795	[R]	General function prediction only	Reverse transcriptase (RNA-dependent DNA polymerase)	Uncharacterized mitochondrial protein AtMg01250 OS=Arabidopsis thaliana OX=3702 GN=AtMg01250 PE=4 SV=1	Putative ovule protein OS=Solanum chacoense OX=4108 PE=4 SV=1	E	Amino acid transport and metabolism	uncharacterized protein LOC109846872 [Asparagus officinalis]
NewGene_11473	--	--	Molecular Function: nucleic acid binding (GO:0003676);; Molecular Function: zinc ion binding (GO:0008270);;	K13422|1.38e-09|qsu:112027257|K13422 transcription factor MYC2 | (RefSeq) uncharacterized protein LOC112027257	--	--	Retrotransposon gag protein	--	Uncharacterized protein OS=Punica granatum OX=22663 GN=CDL15_Pgr000625 PE=4 SV=1	L	Replication, recombination and repair	uncharacterized protein LOC110112898 [Dendrobium catenatum]
NewGene_11482	--	--	--	--	--	--	--	--	Uncharacterized protein (Fragment) OS=Cephalotus follicularis OX=3775 GN=CFOL_v3_03225 PE=4 SV=1	S	Function unknown	hypothetical protein CFOL_v3_03225, partial [Cephalotus follicularis]
NewGene_11484	--	--	Molecular Function: nucleic acid binding (GO:0003676);; Biological Process: DNA integration (GO:0015074);;	K19199|4.04e-43|jre:108998805|K19199 protein-histidine N-methyltransferase [EC:2.1.1.85] | (RefSeq) uncharacterized protein LOC108998805 isoform X1	[R]	General function prediction only	RNase H-like domain found in reverse transcriptase	Uncharacterized mitochondrial protein AtMg00860 OS=Arabidopsis thaliana OX=3702 GN=AtMg00860 PE=4 SV=1	Uncharacterized protein OS=Fagus sylvatica OX=28930 GN=FSB_LOCUS50042 PE=4 SV=1	U	Intracellular trafficking, secretion, and vesicular transport	uncharacterized protein LOC109842415 [Asparagus officinalis]
NewGene_11486	--	--	Molecular Function: magnesium ion binding (GO:0000287);; Molecular Function: adenylosuccinate synthase activity (GO:0004019);; Molecular Function: GTP binding (GO:0005525);; Cellular Component: chloroplast (GO:0009507);; Biological Process: 'de novo' AMP biosynthetic process (GO:0044208);;	--	--	--	--	--	Adenylosuccinate synthetase, chloroplastic OS=Malus domestica OX=3750 GN=PURA PE=3 SV=1	S	Function unknown	uncharacterized protein LOC116134008 [Pistacia vera]
NewGene_11495	--	--	--	--	--	--	--	--	uncharacterized protein LOC103705283 isoform X2 OS=Phoenix dactylifera OX=42345 GN=LOC103705283 PE=4 SV=1	--	--	uncharacterized protein LOC109820421 isoform X2 [Asparagus officinalis]
NewGene_11499	--	--	Cellular Component: retrotransposon nucleocapsid (GO:0000943);; Molecular Function: molecular_function (GO:0003674);; Molecular Function: nucleic acid binding (GO:0003676);; Molecular Function: RNA binding (GO:0003723);; Molecular Function: catalytic activity (GO:0003824);; Molecular Function: DNA-directed DNA polymerase activity (GO:0003887);; Molecular Function: RNA-directed DNA polymerase acti…	K13648|6.23e-06|han:110900666|K13648 alpha-1,4-galacturonosyltransferase [EC:2.4.1.43] | (RefSeq) polygalacturonate 4-alpha-galacturonosyltransferase-like	[R]	General function prediction only	Retroviral aspartyl protease	--	Transposon Ty3-I Gag-Pol polyprotein OS=Morus notabilis OX=981085 GN=L484_020665 PE=4 SV=1	H	Coenzyme transport and metabolism	PREDICTED: uncharacterized protein LOC108222348 [Daucus carota subsp. sativus]
NewGene_11511	[F]	Nucleotide transport and metabolism	Molecular Function: ATP binding (GO:0005524);; Biological Process: carbohydrate metabolic process (GO:0005975);; Molecular Function: phosphoribulokinase activity (GO:0008974);;	K00855|3.13e-30|nto:104117051|K00855 phosphoribulokinase [EC:2.7.1.19] | (RefSeq) phosphoribulokinase, chloroplastic	[TZ]	--	Phosphoribulokinase / Uridine kinase family	Phosphoribulokinase, chloroplastic OS=Triticum aestivum OX=4565 PE=2 SV=1	Phosphoribulokinase (Fragment) OS=Neoglaziovia variegata OX=106459 GN=PRK PE=3 SV=1	--	--	phosphoribulokinase-like protein, partial [Neoglaziovia variegata]
NewGene_11514	--	--	--	--	--	--	--	--	Uncharacterized protein OS=Asparagus officinalis OX=4686 GN=A4U43_C10F9670 PE=4 SV=1	--	--	uncharacterized protein A4U43_C10F9670 [Asparagus officinalis]
NewGene_11526	--	--	--	K01528|2.00e-108|lja:Lj0g3v0199559.2|K01528 dynamin 1/3 [EC:3.6.5.5] | (RefSeq) Lj0g3v0199559.2; -	[R]	General function prediction only	Reverse transcriptase (RNA-dependent DNA polymerase)	Retrovirus-related Pol polyprotein from transposon RE1 OS=Arabidopsis thaliana OX=3702 GN=RE1 PE=2 SV=1	Retrovirus-related Pol polyprotein from transposon RE1 OS=Vitis vinifera OX=29760 GN=RE1_2164 PE=4 SV=1	L	Replication, recombination and repair	Retrovirus-related Pol polyprotein from transposon RE1 [Vitis vinifera]
NewGene_11527	--	--	--	--	--	--	gag-polypeptide of LTR copia-type	--	Uncharacterized protein OS=Vitis vinifera OX=29760 GN=CK203_055732 PE=4 SV=1	--	--	hypothetical protein CK203_055732 [Vitis vinifera]
NewGene_11536	--	--	Molecular Function: molecular_function (GO:0003674);; Molecular Function: catalytic activity (GO:0003824);; Molecular Function: protein kinase activity (GO:0004672);; Molecular Function: protein serine/threonine kinase activity (GO:0004674);; Cellular Component: cellular_component (GO:0005575);; Cellular Component: obsolete cell (GO:0005623);; Cellular Component: plasma membrane (GO:0005886);; Bi…	--	--	--	--	--	Uncharacterized protein (Fragment) OS=Eucalyptus grandis OX=71139 GN=EUGRSUZ_B008943 PE=4 SV=1	T	Signal transduction mechanisms	probable LRR receptor-like serine/threonine-protein kinase At1g53440 isoform X6 [Elaeis guineensis]
NewGene_11545	--	--	Molecular Function: RNA-directed DNA polymerase activity (GO:0003964);;	--	[R]	General function prediction only	--	--	Non-ltr retroelement reverse transcriptase OS=Trifolium medium OX=97028 GN=A2U01_0000901 PE=4 SV=1	S	Function unknown	PREDICTED: uncharacterized protein LOC108831396 [Raphanus sativus]
NewGene_11554	--	--	Molecular Function: nucleic acid binding (GO:0003676);; Biological Process: DNA integration (GO:0015074);;	K15601|8.25e-23|psom:113331285|K15601 [histone H3]-dimethyl-L-lysine9 demethylase [EC:1.14.11.65] | (RefSeq) lysine-specific demethylase JMJ25-like	[R]	General function prediction only	--	Retrovirus-related Pol polyprotein from transposon RE1 OS=Arabidopsis thaliana OX=3702 GN=RE1 PE=2 SV=1	Integrase catalytic domain-containing protein OS=Vitis vinifera OX=29760 GN=VITISV_041406 PE=4 SV=1	L	Replication, recombination and repair	hypothetical protein VITISV_041406 [Vitis vinifera]
NewGene_11556	--	--	--	--	--	--	--	--	Uncharacterized protein OS=Rosa chinensis OX=74649 GN=RchiOBHm_Chr3g0460901 PE=4 SV=1	--	--	PREDICTED: uncharacterized protein LOC108221537 [Daucus carota subsp. sativus]
NewGene_11563	--	--	--	--	--	--	Protein of unknown function (DUF632)	--	nitrate regulatory gene2 protein-like isoform X2 OS=Phoenix dactylifera OX=42345 GN=LOC103718103 PE=4 SV=1	S	Function unknown	nitrate regulatory gene2 protein [Elaeis guineensis]
NewGene_11572	--	--	Molecular Function: protein kinase activity (GO:0004672);; Molecular Function: ATP binding (GO:0005524);;	--	--	--	--	--	Protein kinase domain-containing protein (Fragment) OS=Citrus sinensis OX=2711 GN=CISIN_1g0074282mg PE=4 SV=1	--	--	hypothetical protein CISIN_1g0074282mg, partial [Citrus sinensis]
NewGene_11601	--	--	Biological Process: carbohydrate metabolic process (GO:0005975);; Molecular Function: beta-glucosidase activity (GO:0008422);;	K01188|4.79e-11|obr:102719355|K01188 beta-glucosidase [EC:3.2.1.21] | (RefSeq) beta-glucosidase 5-like	[G]	Carbohydrate transport and metabolism	Glycosyl hydrolase family 1	Beta-glucosidase 5 OS=Oryza sativa subsp. japonica OX=39947 GN=BGLU5 PE=2 SV=1	beta-glucosidase 22-like OS=Phoenix dactylifera OX=42345 GN=LOC103707243 PE=3 SV=1	G	Carbohydrate transport and metabolism	beta-glucosidase 22-like [Asparagus officinalis]
NewGene_11612	--	--	--	--	--	--	zinc-binding in reverse transcriptase	--	--	--	--	Serine/threonine-protein phosphatase 6 regulatory subunit [Thalictrum thalictroides]
NewGene_11625	--	--	Molecular Function: ATP binding (GO:0005524);; Cellular Component: integral component of membrane (GO:0016021);; Molecular Function: hydrolase activity (GO:0016787);;	K14641|6.60e-14|mus:103996977|K14641 apyrase [EC:3.6.1.5] | (RefSeq) probable apyrase 1	[F]	Nucleotide transport and metabolism	--	Probable apyrase 2 OS=Oryza sativa subsp. japonica OX=39947 GN=APY2 PE=2 SV=1	Nucleoside phosphatase GDA1/CD39 OS=Artemisia annua OX=35608 GN=CTI12_AA040400 PE=3 SV=1	--	--	nucleoside phosphatase GDA1/CD39 [Artemisia annua]
NewGene_11627	--	--	--	--	--	--	--	--	uncharacterized protein LOC107821039 OS=Nicotiana tabacum OX=4097 GN=LOC107821039 PE=4 SV=1	E	Amino acid transport and metabolism	PREDICTED: uncharacterized protein LOC107821039 [Nicotiana tabacum]
NewGene_11656	--	--	--	K16054|5.54e-15|aof:109830777|K16054 methylthioribulose 1-phosphate dehydratase / enolase-phosphatase E1 [EC:4.2.1.109 3.1.3.77] | (RefSeq) probable bifunctional methylthioribulose-1-phosphate dehydratase/enolase-phosphatase E1 1	[E]	Amino acid transport and metabolism	--	Probable bifunctional methylthioribulose-1-phosphate dehydratase/enolase-phosphatase E1 OS=Oryza sativa subsp. indica OX=39946 GN=OsI_36120 PE=2 SV=1	Uncharacterized protein (Fragment) OS=Nymphaea colorata OX=210225 GN=NYM_LOCUS3092 PE=4 SV=1	E	Amino acid transport and metabolism	uncharacterized protein A4U43_C02F4600 [Asparagus officinalis]
NewGene_11658	--	--	Molecular Function: carboxy-lyase activity (GO:0016831);; Biological Process: carboxylic acid metabolic process (GO:0019752);; Molecular Function: pyridoxal phosphate binding (GO:0030170);;	K01634|1.78e-18|aof:109824028|K01634 sphinganine-1-phosphate aldolase [EC:4.1.2.27] | (RefSeq) sphingosine-1-phosphate lyase	--	--	--	Sphingosine-1-phosphate lyase OS=Oryza sativa subsp. japonica OX=39947 GN=SPL PE=2 SV=3	Uncharacterized protein OS=Asparagus officinalis OX=4686 GN=A4U43_C09F13650 PE=3 SV=1	E	Amino acid transport and metabolism	sphingosine-1-phosphate lyase [Asparagus officinalis]
NewGene_11663	--	--	Biological Process: response to acid chemical (GO:0001101);; Molecular Function: molecular_function (GO:0003674);; Molecular Function: nucleic acid binding (GO:0003676);; Molecular Function: DNA binding (GO:0003677);; Molecular Function: chromatin binding (GO:0003682);; Molecular Function: transcription coregulator activity (GO:0003712);; Molecular Function: transcription coactivator activity (GO…	K14972|3.00e-116|aof:109850038|K14972 PAX-interacting protein 1 | (RefSeq) mediator of RNA polymerase II transcription subunit 15a	--	--	KIX domain	Mediator of RNA polymerase II transcription subunit 15a OS=Arabidopsis thaliana OX=3702 GN=MED15A PE=1 SV=1	Mediator of RNA polymerase II transcription subunit 15a OS=Ananas comosus OX=4615 GN=ACMD2_01410 PE=4 SV=1	S	Function unknown	Mediator of RNA polymerase II transcription subunit 15a [Ananas comosus]
NewGene_11665	--	--	--	--	--	--	--	--	--	--	--	uncharacterized protein LOC114278716 [Camellia sinensis]
NewGene_11679	--	--	Molecular Function: metal ion binding (GO:0046872);;	--	--	--	--	--	Uncharacterized protein OS=Asparagus officinalis OX=4686 GN=A4U43_C07F36790 PE=4 SV=1	--	--	uncharacterized protein LOC109848302 [Asparagus officinalis]
NewGene_11680	--	--	--	--	--	--	--	--	--	--	--	uncharacterized protein LOC109830994 [Asparagus officinalis]
NewGene_11689	[E]	Amino acid transport and metabolism	Biological Process: histidine biosynthetic process (GO:0000105);; Molecular Function: magnesium ion binding (GO:0000287);; Molecular Function: ATP phosphoribosyltransferase activity (GO:0003879);; Cellular Component: cytoplasm (GO:0005737);;	K00765|1.99e-113|pmum:103336458|K00765 ATP phosphoribosyltransferase [EC:2.4.2.17] | (RefSeq) ATP phosphoribosyltransferase 1, chloroplastic-like	[E]	Amino acid transport and metabolism	ATP phosphoribosyltransferase	ATP phosphoribosyltransferase 1, chloroplastic OS=Arabidopsis thaliana OX=3702 GN=HISN1A PE=1 SV=1	ATP phosphoribosyltransferase (Fragment) OS=Davidia involucrata OX=16924 GN=Din_008095 PE=4 SV=1	E	Amino acid transport and metabolism	uncharacterized protein A4U43_C08F27280 [Asparagus officinalis]
NewGene_1169	--	--	Molecular Function: nucleic acid binding (GO:0003676);; Biological Process: DNA integration (GO:0015074);;	K12349|1.08e-68|ccaj:109806181|K12349 neutral ceramidase [EC:3.5.1.23] | (RefSeq) neutral ceramidase-like	[R]	General function prediction only	--	--	RNA-directed DNA polymerase OS=Fagus sylvatica OX=28930 GN=FSB_LOCUS36482 PE=4 SV=1	E	Amino acid transport and metabolism	uncharacterized protein LOC109842415 [Asparagus officinalis]
NewGene_11695	--	--	--	--	--	--	--	--	Uncharacterized protein (Fragment) OS=Citrus clementina OX=85681 GN=CICLE_v10017713mg PE=4 SV=1	--	--	hypothetical protein CICLE_v10017713mg, partial [Citrus clementina]
NewGene_11699	--	--	Molecular Function: hydrolase activity, hydrolyzing O-glycosyl compounds (GO:0004553);; Biological Process: carbohydrate metabolic process (GO:0005975);;	K01188|5.59e-24|obr:102720788|K01188 beta-glucosidase [EC:3.2.1.21] | (RefSeq) beta-glucosidase 12-like	[G]	Carbohydrate transport and metabolism	Glycosyl hydrolase family 1	Beta-glucosidase 17 OS=Arabidopsis thaliana OX=3702 GN=BGLU17 PE=2 SV=1	Uncharacterized protein (Fragment) OS=Ensete ventricosum OX=4639 GN=B296_00032911 PE=3 SV=1	G	Carbohydrate transport and metabolism	beta-glucosidase 12-like [Asparagus officinalis]
NewGene_1170	--	--	--	K04079|7.08e-07|pavi:110771366|K04079 molecular chaperone HtpG | (RefSeq) heat shock cognate protein 80-like	--	--	--	--	Retrotrans_gag domain-containing protein OS=Macleaya cordata OX=56857 GN=BVC80_7957g6 PE=4 SV=1	--	--	uncharacterized protein LOC111398090 [Olea europaea var. sylvestris]
NewGene_11719	--	--	--	--	--	--	zinc-binding in reverse transcriptase	--	Reverse transcriptase domain-containing protein OS=Fagus sylvatica OX=28930 GN=FSB_LOCUS7567 PE=4 SV=1	S	Function unknown	uncharacterized protein LOC109833593 [Asparagus officinalis]
NewGene_11741	--	--	Molecular Function: DNA binding (GO:0003677);; Molecular Function: DNA-directed 5'-3' RNA polymerase activity (GO:0003899);; Biological Process: transcription, DNA-templated (GO:0006351);; Cellular Component: chloroplast (GO:0009507);; Molecular Function: ribonucleoside binding (GO:0032549);;	K03043|7.55e-23|egu:12079461|K03043 DNA-directed RNA polymerase subunit beta [EC:2.7.7.6] | (RefSeq) rpoB, ElguCp018; RNA polymerase beta subunit	[K]	Transcription	--	DNA-directed RNA polymerase subunit beta OS=Drimys granadensis OX=224735 GN=rpoB PE=3 SV=1	DNA-directed RNA polymerase subunit beta OS=Allium maowenense OX=743505 GN=rpoB PE=3 SV=1	K	Transcription	RNA polymerase beta subunit [Allium maowenense]
NewGene_11772	--	--	Biological Process: intracellular protein transport (GO:0006886);; Biological Process: vesicle-mediated transport (GO:0016192);; Cellular Component: clathrin adaptor complex (GO:0030131);;	K12392|6.01e-48|aof:109830190|K12392 AP-1 complex subunit beta-1 | (RefSeq) beta-adaptin-like protein B	[U]	Intracellular trafficking, secretion, and vesicular transport	Beta2-adaptin appendage, C-terminal sub-domain	Beta-adaptin-like protein B OS=Arabidopsis thaliana OX=3702 GN=BETAB-AD PE=1 SV=1	B2-adapt-app_C domain-containing protein OS=Asparagus officinalis OX=4686 GN=A4U43_C07F19310 PE=4 SV=1	U	Intracellular trafficking, secretion, and vesicular transport	uncharacterized protein A4U43_C07F19310 [Asparagus officinalis]
NewGene_11790	--	--	Molecular Function: nucleotidyltransferase activity (GO:0016779);;	--	--	--	--	ACT domain-containing protein ACR8 OS=Arabidopsis thaliana OX=3702 GN=ACR8 PE=2 SV=1	[Protein-PII] uridylyltransferase OS=Morus notabilis OX=981085 GN=L484_023196 PE=4 SV=1	S	Function unknown	ACT domain-containing protein ACR8 [Morus notabilis]
NewGene_1180	--	--	Molecular Function: microtubule motor activity (GO:0003777);; Molecular Function: ATP binding (GO:0005524);; Biological Process: microtubule-based movement (GO:0007018);; Molecular Function: microtubule binding (GO:0008017);;	K10406|5.19e-10|nta:107765902|K10406 kinesin family member C2/C3 | (RefSeq) kinesin-4-like	[Z]	Cytoskeleton	--	Kinesin-like protein KIN-14I OS=Arabidopsis thaliana OX=3702 GN=KIN14I PE=2 SV=1	Kinesin motor domain-containing protein (Fragment) OS=Nymphaea colorata OX=210225 GN=NYM_LOCUS4006 PE=3 SV=1	--	--	PREDICTED: kinesin-4-like [Nicotiana tabacum]
NewGene_11804	--	--	--	--	--	--	Domain of unknown function (DUF4283)	--	uncharacterized protein LOC104220969 OS=Nicotiana sylvestris OX=4096 GN=LOC104220969 PE=4 SV=1	M	Cell wall/membrane/envelope biogenesis	PREDICTED: uncharacterized protein LOC104899180 [Beta vulgaris subsp. vulgaris]
NewGene_11844	--	--	Cellular Component: integral component of membrane (GO:0016021);;	--	[T]	Signal transduction mechanisms	Abscisic acid G-protein coupled receptor	GPCR-type G protein COLD1 OS=Oryza sativa subsp. indica OX=39946 GN=COLD1 PE=3 SV=1	ABA_GPCR domain-containing protein OS=Aegilops tauschii subsp. strangulata OX=200361 PE=4 SV=1	T	Signal transduction mechanisms	Gpcr-type g protein, partial [Thalictrum thalictroides]
NewGene_11852	--	--	Cellular Component: nuclear pore (GO:0005643);; Molecular Function: structural constituent of nuclear pore (GO:0017056);;	K14297|1.07e-36|sly:101245750|K14297 nuclear pore complex protein Nup98-Nup96 | (RefSeq) nuclear pore complex protein NUP98A isoform X1	[YU]	--	Nucleoporin autopeptidase	Nuclear pore complex protein NUP98A OS=Arabidopsis thaliana OX=3702 GN=NUP98A PE=1 SV=1	Peptidase S59 domain-containing protein OS=Ensete ventricosum OX=4639 GN=GW17_00046867 PE=4 SV=1	--	--	hypothetical protein Csa_014696 [Cucumis sativus]
NewGene_1186	--	--	--	--	--	--	--	--	Uncharacterized protein OS=Fagus sylvatica OX=28930 GN=FSB_LOCUS2408 PE=4 SV=1	S	Function unknown	uncharacterized protein LOC116134008 [Pistacia vera]
NewGene_11860	[O]	Posttranslational modification, protein turnover, chaperones	Molecular Function: serine-type endopeptidase activity (GO:0004252);;	K15333|3.84e-20|nsy:104224633|K15333 tRNA guanosine-2'-O-methyltransferase [EC:2.1.1.34] | (RefSeq) uncharacterized protein LOC104224633	--	--	Subtilase family	CO(2)-response secreted protease OS=Arabidopsis thaliana OX=3702 GN=CRSP PE=2 SV=1	CO(2)-response secreted protease-like OS=Phoenix dactylifera OX=42345 GN=LOC103696687 PE=3 SV=1	O	Posttranslational modification, protein turnover, chaperones	CO(2)-response secreted protease-like [Phoenix dactylifera]
NewGene_11866	--	--	Molecular Function: nucleic acid binding (GO:0003676);; Molecular Function: aspartic-type endopeptidase activity (GO:0004190);; Biological Process: DNA integration (GO:0015074);;	--	--	--	Chromo (CHRromatin Organisation MOdifier) domain	--	Uncharacterized protein OS=Trifolium subterraneum OX=3900 GN=TSUD_37270 PE=4 SV=1	--	--	hypothetical protein TSUD_37270 [Trifolium subterraneum]
NewGene_11871	--	--	--	K01179|5.91e-07|cit:112498858|K01179 endoglucanase [EC:3.2.1.4] | (RefSeq) endoglucanase 4-like	--	--	--	--	Putative transposase, Ptta/En/Spm, plant, transposase, Tnp1/En/Spm OS=Rosa chinensis OX=74649 GN=RchiOBHm_Chr3g0460621 PE=4 SV=1	--	--	uncharacterized protein LOC112192329 [Rosa chinensis]
NewGene_11893	--	--	--	--	[R]	General function prediction only	zinc-binding in reverse transcriptase	--	uncharacterized protein LOC107825558 OS=Nicotiana tabacum OX=4097 GN=LOC107825558 PE=4 SV=1	E	Amino acid transport and metabolism	PREDICTED: uncharacterized protein LOC109212741 [Nicotiana attenuata]
NewGene_1190	--	--	Cellular Component: nucleus (GO:0005634);; Molecular Function: sequence-specific DNA binding (GO:0043565);; Biological Process: positive regulation of transcription, DNA-templated (GO:0045893);;	K09338|7.10e-27|mus:103983998|K09338 homeobox-leucine zipper protein | (RefSeq) homeobox-leucine zipper protein HOX16-like	[K]	Transcription	Homeodomain	Homeobox-leucine zipper protein HAT5 OS=Arabidopsis thaliana OX=3702 GN=HAT5 PE=1 SV=1	Homeobox domain-containing protein OS=Musa acuminata subsp. malaccensis OX=214687 PE=4 SV=1	K	Transcription	hypothetical protein GW17_00045019 [Ensete ventricosum]
NewGene_1192	--	--	--	--	--	--	Zinc knuckle	--	--	--	--	--
NewGene_11935	--	--	Biological Process: microtubule cytoskeleton organization (GO:0000226);; Molecular Function: microtubule binding (GO:0008017);;	K16732|8.76e-96|egu:105047062|K16732 protein regulator of cytokinesis 1 | (RefSeq) 65-kDa microtubule-associated protein 3-like	[DZ]	--	Microtubule associated protein (MAP65/ASE1 family)	65-kDa microtubule-associated protein 3 OS=Arabidopsis thaliana OX=3702 GN=MAP65-3 PE=1 SV=1	Uncharacterized protein OS=Asparagus officinalis OX=4686 GN=A4U43_C04F31510 PE=3 SV=1	--	--	unnamed protein product [Ananas comosus var. bracteatus]
NewGene_11939	--	--	--	--	--	--	--	--	Transpos_assoc domain-containing protein OS=Vigna angularis var. angularis OX=157739 GN=Vigan.03G296600 PE=4 SV=1	--	--	PREDICTED: uncharacterized protein LOC108336470 isoform X2 [Vigna angularis]
NewGene_11943	--	--	--	K01681|1.19e-06|bdi:100842898|K01681 aconitate hydratase [EC:4.2.1.3] | (RefSeq) putative aconitate hydratase, cytoplasmic	--	--	--	Putative aconitate hydratase, cytoplasmic OS=Oryza sativa subsp. japonica OX=39947 GN=Os08g0191100 PE=3 SV=1	Aconitase A/isopropylmalate dehydratase small subunit OS=Macleaya cordata OX=56857 GN=BVC80_205g1 PE=3 SV=1	--	--	--
NewGene_11960	--	--	Biological Process: cell morphogenesis (GO:0000902);; Molecular Function: molecular_function (GO:0003674);; Molecular Function: catalytic activity (GO:0003824);; Molecular Function: protein kinase activity (GO:0004672);; Molecular Function: protein serine/threonine kinase activity (GO:0004674);; Cellular Component: cellular_component (GO:0005575);; Cellular Component: intracellular (GO:0005622);;…	K08960|9.19e-23|han:110899980|K08960 casein kinase 1, epsilon [EC:2.7.11.1] | (RefSeq) casein kinase 1-like protein 11	[T]	Signal transduction mechanisms	--	Casein kinase 1 OS=Oryza sativa subsp. japonica OX=39947 GN=CKI1 PE=1 SV=1	Uncharacterized protein OS=Aegilops tauschii subsp. strangulata OX=200361 PE=4 SV=1	T	Signal transduction mechanisms	casein kinase 1-like protein 11 [Olea europaea var. sylvestris]
NewGene_11965	--	--	Biological Process: ubiquitin-dependent protein catabolic process (GO:0006511);; Biological Process: protein deubiquitination (GO:0016579);; Molecular Function: thiol-dependent ubiquitinyl hydrolase activity (GO:0036459);;	K11836|1.87e-36|peq:110021477|K11836 ubiquitin carboxyl-terminal hydrolase 5/13 [EC:3.4.19.12] | (RefSeq) LOW QUALITY PROTEIN: ubiquitin carboxyl-terminal hydrolase 14	[O]	Posttranslational modification, protein turnover, chaperones	Ubiquitin carboxyl-terminal hydrolase	Ubiquitin carboxyl-terminal hydrolase 14 OS=Arabidopsis thaliana OX=3702 GN=UBP14 PE=1 SV=1	Uncharacterized protein OS=Arundo donax OX=35708 PE=3 SV=1	O	Posttranslational modification, protein turnover, chaperones	LOW QUALITY PROTEIN: ubiquitin carboxyl-terminal hydrolase 14 [Phalaenopsis equestris]
NewGene_11984	[G]	Carbohydrate transport and metabolism	Biological Process: carbohydrate metabolic process (GO:0005975);; Molecular Function: glycogen phosphorylase activity (GO:0008184);; Molecular Function: linear malto-oligosaccharide phosphorylase activity (GO:0102250);; Molecular Function: SHG alpha-glucan phosphorylase activity (GO:0102499);;	K00688|5.35e-37|aof:109821959|K00688 glycogen phosphorylase [EC:2.4.1.1] | (RefSeq) alpha-glucan phosphorylase, H isozyme	[G]	Carbohydrate transport and metabolism	Carbohydrate phosphorylase	Alpha-glucan phosphorylase 2, cytosolic OS=Arabidopsis thaliana OX=3702 GN=PHS2 PE=1 SV=1	Alpha-1,4 glucan phosphorylase (Fragment) OS=Clarkia xantiana subsp. xantiana OX=283799 PE=3 SV=1	G	Carbohydrate transport and metabolism	hypothetical protein FCM35_KLT08534 [Carex littledalei]
NewGene_11990	--	--	--	K01528|3.72e-35|lja:Lj0g3v0199559.2|K01528 dynamin 1/3 [EC:3.6.5.5] | (RefSeq) Lj0g3v0199559.2; -	[R]	General function prediction only	--	Uncharacterized mitochondrial protein AtMg00810 OS=Arabidopsis thaliana OX=3702 GN=AtMg00810 PE=4 SV=1	Retrovirus-related Pol polyprotein from transposon RE2 OS=Vitis vinifera OX=29760 GN=RE2_491 PE=4 SV=1	L	Replication, recombination and repair	Retrovirus-related Pol polyprotein from transposon RE2 [Vitis vinifera]
NewGene_12017	--	--	--	--	--	--	Protein of unknown function (DUF632)	--	DUF632 domain-containing protein OS=Ananas comosus OX=4615 GN=ACMD2_18170 PE=4 SV=1	--	--	nitrate regulatory gene2 protein [Syzygium oleosum]
NewGene_12020	--	--	Molecular Function: RNA binding (GO:0003723);; Molecular Function: RNA-directed 5'-3' RNA polymerase activity (GO:0003968);; Cellular Component: nucleus (GO:0005634);; Biological Process: production of siRNA involved in RNA interference (GO:0030422);; Cellular Component: nuclear RNA-directed RNA polymerase complex (GO:0031380);; Biological Process: production of siRNA involved in chromatin silenc…	K11699|9.66e-09|mus:103973036|K11699 RNA-dependent RNA polymerase [EC:2.7.7.48] | (RefSeq) probable RNA-dependent RNA polymerase 5 isoform X1	--	--	--	Probable RNA-dependent RNA polymerase 5 OS=Arabidopsis thaliana OX=3702 GN=RDR5 PE=2 SV=2	RNA-dependent RNA polymerase OS=Musa acuminata subsp. malaccensis OX=214687 PE=3 SV=1	--	--	putative RNA-dependent RNA polymerase 3 [Apostasia shenzhenica]
NewGene_12033	--	--	Cellular Component: integral component of membrane (GO:0016021);;	K12489|1.06e-18|psom:113281153|K12489 Arf-GAP with coiled-coil, ANK repeat and PH domain-containing protein | (RefSeq) ADP-ribosylation factor GTPase-activating protein AGD3-like	[T]	Signal transduction mechanisms	--	ADP-ribosylation factor GTPase-activating protein AGD3 OS=Arabidopsis thaliana OX=3702 GN=AGD3 PE=1 SV=1	Uncharacterized protein OS=Ensete ventricosum OX=4639 GN=B296_00042534 PE=4 SV=1	T	Signal transduction mechanisms	unnamed protein product [Digitaria exilis]
NewGene_12035	[O]	Posttranslational modification, protein turnover, chaperones	Molecular Function: protein binding (GO:0005515);;	K08770|5.32e-268|dct:110106991|K08770 ubiquitin C | (RefSeq) polyubiquitin	[OR]	--	Ubiquitin family	Polyubiquitin OS=Pisum sativum OX=3888 GN=PU1 PE=2 SV=2	Uncharacterized protein OS=Brassica oleracea var. oleracea OX=109376 GN=106315597 PE=4 SV=1	O	Posttranslational modification, protein turnover, chaperones	polyubiquitin-like [Brassica napus]
NewGene_12036	[O]	Posttranslational modification, protein turnover, chaperones	Cellular Component: nucleus (GO:0005634);; Cellular Component: cytoplasm (GO:0005737);; Biological Process: protein ubiquitination (GO:0016567);; Biological Process: modification-dependent protein catabolic process (GO:0019941);; Molecular Function: protein tag (GO:0031386);; Molecular Function: ubiquitin protein ligase binding (GO:0031625);;	K08770|7.09e-158|ath:AT4G05050|K08770 ubiquitin C | (RefSeq) UBQ11; ubiquitin 11	[OR]	--	Ubiquitin family	Polyubiquitin 11 OS=Arabidopsis thaliana OX=3702 GN=UBQ11 PE=2 SV=1	Uncharacterized protein OS=Populus trichocarpa OX=3694 GN=POPTR_011G026600 PE=2 SV=1	O	Posttranslational modification, protein turnover, chaperones	polyubiquitin 11 [Populus trichocarpa]
NewGene_12044	--	--	Molecular Function: DNA binding (GO:0003677);; Cellular Component: nucleus (GO:0005634);;	--	--	--	--	Myb family transcription factor MOF1 OS=Oryza sativa subsp. japonica OX=39947 GN=MOF1 PE=1 SV=1	Putative Myb family transcription factor At1g14600 family OS=Cajanus cajan OX=3821 GN=KK1_017314 PE=4 SV=1	--	--	Putative Myb family transcription factor At1g14600 family [Cajanus cajan]
NewGene_12060	--	--	--	K22804|6.61e-73|bna:106442438|K22804 structural maintenance of chromosomes protein 6 | (RefSeq) structural maintenance of chromosomes protein 6B-like	[R]	General function prediction only	Reverse transcriptase (RNA-dependent DNA polymerase)	Uncharacterized mitochondrial protein AtMg01250 OS=Arabidopsis thaliana OX=3702 GN=AtMg01250 PE=4 SV=1	Putative mitochondrial protein OS=Dendrobium catenatum OX=906689 GN=MA16_Dca021249 PE=4 SV=1	S	Function unknown	uncharacterized protein LOC109827551 [Asparagus officinalis]
NewGene_12078	--	--	--	--	--	--	--	--	Uncharacterized protein (Fragment) OS=Asparagus officinalis OX=4686 GN=A4U43_C07F27840 PE=4 SV=1	--	--	uncharacterized protein A4U43_C07F27840, partial [Asparagus officinalis]
NewGene_12099	--	--	Cellular Component: integral component of membrane (GO:0016021);;	--	--	--	Domain of unknown function	--	uncharacterized protein LOC104586527 OS=Nelumbo nucifera OX=4432 GN=LOC104586527 PE=4 SV=1	--	--	ankyrin repeat-containing protein NPR4-like [Chenopodium quinoa]
NewGene_12110	--	--	Cellular Component: integral component of membrane (GO:0016021);;	--	[E]	Amino acid transport and metabolism	Transmembrane amino acid transporter protein	GABA transporter 1 OS=Arabidopsis thaliana OX=3702 GN=GAT1 PE=1 SV=1	Aa_trans domain-containing protein OS=Asparagus officinalis OX=4686 GN=A4U43_C04F6180 PE=4 SV=1	E	Amino acid transport and metabolism	GABA transporter 1 [Asparagus officinalis]
NewGene_12123	--	--	--	K15803|6.48e-06|ccaj:109793071|K15803 (-)-germacrene D synthase [EC:4.2.3.75] | (RefSeq) probable sesquiterpene synthase	--	--	--	--	PMD domain-containing protein OS=Fagus sylvatica OX=28930 GN=FSB_LOCUS18466 PE=4 SV=1	--	--	protein MAIN-LIKE 2-like [Asparagus officinalis]
NewGene_12134	[C]	Energy production and conversion	--	K02133|3.63e-20|mus:103979242|K02133 F-type H+-transporting ATPase subunit beta [EC:7.1.2.2] | (RefSeq) ATP synthase subunit beta, mitochondrial-like	[C]	Energy production and conversion	--	ATP synthase subunit beta, mitochondrial (Fragment) OS=Actinidia deliciosa OX=3627 GN=ATPB PE=2 SV=1	Uncharacterized protein OS=Ensete ventricosum OX=4639 GN=B296_00013298 PE=3 SV=1	C	Energy production and conversion	hypothetical protein B296_00013298 [Ensete ventricosum]
NewGene_12138	--	--	Cellular Component: exocyst (GO:0000145);; Biological Process: vesicle docking involved in exocytosis (GO:0006904);;	K19985|5.62e-89|aof:109836435|K19985 exocyst complex component 6 | (RefSeq) exocyst complex component SEC15A isoform X1	[U]	Intracellular trafficking, secretion, and vesicular transport	Exocyst complex subunit Sec15-like	Exocyst complex component SEC15A OS=Arabidopsis thaliana OX=3702 GN=SEC15A PE=3 SV=2	Exocyst complex component SEC15A OS=Ananas comosus OX=4615 GN=ACMD2_05697 PE=4 SV=1	U	Intracellular trafficking, secretion, and vesicular transport	exocyst complex component SEC15A isoform X2 [Asparagus officinalis]
NewGene_12148	--	--	Cellular Component: plasma membrane (GO:0005886);; Biological Process: lipid metabolic process (GO:0006629);;	--	[IOT]	--	Lipase (class 3)	--	Lipase_3 domain-containing protein OS=Triticum urartu OX=4572 GN=TRIUR3_18834 PE=4 SV=1	--	--	unnamed protein product [Triticum turgidum subsp. durum]
NewGene_1216	--	--	--	--	--	--	--	--	--	--	--	hypothetical protein F2P56_032437, partial [Juglans regia]
NewGene_12162	--	--	--	K22422|1.59e-17|aof:109833690|K22422 protein downstream neighbor of Son | (RefSeq) uncharacterized protein LOC109833690	--	--	TNP1/EN/SPM transposase	--	Transposase_23 domain-containing protein OS=Microthlaspi erraticum OX=1685480 GN=MERR_LOCUS7493 PE=4 SV=1	S	Function unknown	PREDICTED: uncharacterized protein LOC109125292 [Camelina sativa]
NewGene_12171	--	--	--	--	--	--	--	--	Bromodomain-containing protein OS=Cinnamomum micranthum f. kanehirae OX=337451 GN=CKAN_02134200 PE=4 SV=1	--	--	--
NewGene_12179	--	--	--	--	--	--	--	--	Uncharacterized protein OS=Ensete ventricosum OX=4639 GN=B296_00047738 PE=4 SV=1	--	--	hypothetical protein B296_00047738 [Ensete ventricosum]
NewGene_12191	--	--	--	--	--	--	--	--	Uncharacterized protein OS=Arundo donax OX=35708 PE=4 SV=1	--	--	--
NewGene_122	--	--	Molecular Function: hydrolase activity, acting on carbon-nitrogen (but not peptide) bonds, in linear amidines (GO:0016813);;	K02083|1.65e-15|pda:103721080|K02083 allantoate deiminase [EC:3.5.3.9] | (RefSeq) allantoate deiminase 2 isoform X1	--	--	--	Allantoate deiminase OS=Arabidopsis thaliana OX=3702 GN=AAH PE=1 SV=2	allantoate deiminase 2 isoform X2 OS=Phoenix dactylifera OX=42345 GN=LOC103721080 PE=4 SV=1	E	Amino acid transport and metabolism	allantoate deiminase 2 isoform X2 [Phoenix dactylifera]
NewGene_12204	--	--	Molecular Function: metal ion binding (GO:0046872);;	--	--	--	--	Protein ENHANCED DOWNY MILDEW 2 OS=Arabidopsis thaliana OX=3702 GN=EDM2 PE=1 SV=1	C3H1-type domain-containing protein OS=Asparagus officinalis OX=4686 GN=A4U43_C02F4690 PE=4 SV=1	S	Function unknown	protein ENHANCED DOWNY MILDEW 2-like isoform X2 [Asparagus officinalis]
NewGene_12205	--	--	--	--	[TZ]	--	--	Protein DA1-related 1 OS=Arabidopsis thaliana OX=3702 GN=DAR1 PE=1 SV=3	Uncharacterized protein OS=Musa acuminata subsp. malaccensis OX=214687 PE=4 SV=1	--	--	protein DA1-related 1-like [Asparagus officinalis]
NewGene_12214	--	--	--	--	--	--	--	--	Uncharacterized protein OS=Microthlaspi erraticum OX=1685480 GN=MERR_LOCUS29552 PE=4 SV=1	--	--	unnamed protein product [Microthlaspi erraticum]
NewGene_12215	--	--	--	--	--	--	--	--	Putative Transposase-associated domain-containing protein OS=Rosa chinensis OX=74649 GN=RchiOBHm_Chr3g0458241 PE=4 SV=1	--	--	PREDICTED: uncharacterized protein LOC105957167 [Erythranthe guttata]
NewGene_12229	--	--	--	--	[R]	General function prediction only	--	--	Reverse transcriptase domain-containing protein OS=Cucumis melo var. makuwa OX=1194695 GN=E6C27_scaffold581G00620 PE=4 SV=1	S	Function unknown	uncharacterized protein E5676_scaffold1467G00020 [Cucumis melo var. makuwa]
NewGene_12233	--	--	--	K10393|7.01e-07|nta:107828690|K10393 kinesin family member 2/24 | (RefSeq) kinesin-13A-like	[R]	General function prediction only	zinc-binding in reverse transcriptase	--	zf-RVT domain-containing protein (Fragment) OS=Brassica campestris OX=3711 GN=BRAA02T06658Z PE=4 SV=1	S	Function unknown	uncharacterized protein LOC114274735 [Camellia sinensis]
NewGene_1224	--	--	Biological Process: nuclear-transcribed mRNA catabolic process, nonsense-mediated decay (GO:0000184);; Biological Process: cleavage in ITS2 between 5.8S rRNA and LSU-rRNA of tricistronic rRNA transcript (SSU-rRNA, 5.8S rRNA, LSU-rRNA) (GO:0000448);; Biological Process: maturation of 5.8S rRNA (GO:0000460);; Biological Process: maturation of LSU-rRNA from tricistronic rRNA transcript (SSU-rRNA, 5.…	K02922|6.72e-24|rcu:8274502|K02922 large subunit ribosomal protein L37e | (RefSeq) 60S ribosomal protein L37-3	[J]	Translation, ribosomal structure and biogenesis	--	60S ribosomal protein L37 (Fragment) OS=Solanum lycopersicum OX=4081 GN=RPL37 PE=2 SV=1	Uncharacterized protein (Fragment) OS=Rhododendron williamsianum OX=262921 GN=C3L33_00260 PE=4 SV=1	J	Translation, ribosomal structure and biogenesis	hypothetical protein C3L33_00260, partial [Rhododendron williamsianum]
NewGene_12255	--	--	Molecular Function: ATP binding (GO:0005524);; Molecular Function: ATPase activity (GO:0016887);;	--	[Q]	Secondary metabolites biosynthesis, transport and catabolism	--	ABC transporter I family member 10 OS=Arabidopsis thaliana OX=3702 GN=ABCI10 PE=1 SV=1	ABC transporter domain-containing protein OS=Setaria italica OX=4555 GN=101763811 PE=4 SV=1	Q	Secondary metabolites biosynthesis, transport and catabolism	hypothetical protein BHM03_00009937, partial [Ensete ventricosum]
NewGene_1226	--	--	--	K22804|1.11e-45|bna:106442438|K22804 structural maintenance of chromosomes protein 6 | (RefSeq) structural maintenance of chromosomes protein 6B-like	[R]	General function prediction only	Reverse transcriptase (RNA-dependent DNA polymerase)	Uncharacterized mitochondrial protein AtMg01250 OS=Arabidopsis thaliana OX=3702 GN=AtMg01250 PE=4 SV=1	Reverse transcriptase domain-containing protein OS=Davidia involucrata OX=16924 GN=Din_005122 PE=4 SV=1	E	Amino acid transport and metabolism	uncharacterized protein LOC109846872 [Asparagus officinalis]
NewGene_12265	--	--	--	--	--	--	--	--	Uncharacterized protein OS=Asparagus officinalis OX=4686 GN=A4U43_C03F6620 PE=4 SV=1	G	Carbohydrate transport and metabolism	uncharacterized protein LOC109833100 [Asparagus officinalis]
NewGene_1227	--	--	Cellular Component: integral component of membrane (GO:0016021);;	K22804|6.31e-14|bna:106442438|K22804 structural maintenance of chromosomes protein 6 | (RefSeq) structural maintenance of chromosomes protein 6B-like	[R]	General function prediction only	--	--	Uncharacterized protein OS=Cephalotus follicularis OX=3775 GN=CFOL_v3_35966 PE=4 SV=1	S	Function unknown	uncharacterized protein LOC109821509 [Asparagus officinalis]
NewGene_12291	--	--	Cellular Component: integral component of membrane (GO:0016021);;	K15404|5.62e-22|egu:105044200|K15404 aldehyde decarbonylase [EC:4.1.99.5] | (RefSeq) protein ECERIFERUM 1-like	--	--	--	Very-long-chain aldehyde decarbonylase GL1-2 OS=Oryza sativa subsp. indica OX=39946 GN=GL1-2 PE=3 SV=1	Protein ECERIFERUM 3 OS=Zea mays OX=4577 GN=ZEAMMB73_Zm00001d046865 PE=4 SV=1	S	Function unknown	Protein ECERIFERUM 3 [Zea mays]
NewGene_12298	--	--	Cellular Component: 1,3-beta-D-glucan synthase complex (GO:0000148);; Molecular Function: 1,3-beta-D-glucan synthase activity (GO:0003843);; Biological Process: (1->3)-beta-D-glucan biosynthetic process (GO:0006075);; Cellular Component: integral component of membrane (GO:0016021);;	K11000|1.04e-38|aof:109826899|K11000 callose synthase [EC:2.4.1.-] | (RefSeq) LOW QUALITY PROTEIN: callose synthase 3-like	[M]	Cell wall/membrane/envelope biogenesis	--	Callose synthase 2 OS=Arabidopsis thaliana OX=3702 GN=CALS2 PE=2 SV=3	Uncharacterized protein OS=Asparagus officinalis OX=4686 GN=A4U43_C10F17990 PE=4 SV=1	M	Cell wall/membrane/envelope biogenesis	uncharacterized protein A4U43_C10F17990 [Asparagus officinalis]
NewGene_12306	--	--	--	--	--	--	Transposase-associated domain	--	uncharacterized protein LOC106774393 OS=Vigna radiata var. radiata OX=3916 GN=LOC106774393 PE=4 SV=1	--	--	uncharacterized protein LOC110681653 [Chenopodium quinoa]
NewGene_12315	--	--	--	--	--	--	Plant transposase (Ptta/En/Spm family)	--	--	--	--	--
NewGene_12320	--	--	--	--	--	--	--	--	Uncharacterized protein OS=Pythium brassicum OX=1485010 GN=PybrP1_012183 PE=4 SV=1	--	--	hypothetical protein PybrP1_012183 [Pythium brassicum]
NewGene_12331	--	--	Molecular Function: RNA binding (GO:0003723);;	K20102|2.18e-65|aof:109839988|K20102 YTH domain-containing family protein | (RefSeq) uncharacterized protein LOC109839988 isoform X1	[R]	General function prediction only	YT521-B-like domain	YTH domain-containing protein ECT3 OS=Arabidopsis thaliana OX=3702 GN=ECT3 PE=1 SV=1	YTH domain-containing protein OS=Asparagus officinalis OX=4686 GN=A4U43_C05F19700 PE=4 SV=1	S	Function unknown	uncharacterized protein A4U43_C05F19700 [Asparagus officinalis]
NewGene_12344	--	--	Molecular Function: DNA binding (GO:0003677);; Cellular Component: nucleus (GO:0005634);; Biological Process: double-strand break repair (GO:0006302);; Biological Process: DNA recombination (GO:0006310);;	K10886|5.38e-14|aof:109834871|K10886 DNA-repair protein XRCC4 | (RefSeq) DNA repair protein XRCC4	--	--	--	DNA repair protein XRCC4 OS=Arabidopsis thaliana OX=3702 GN=XRCC4 PE=1 SV=2	DNA repair protein XRCC4 OS=Cinnamomum micranthum f. kanehirae OX=337451 GN=CKAN_00829000 PE=4 SV=1	S	Function unknown	DNA repair protein XRCC4 [Asparagus officinalis]
NewGene_12346	--	--	Cellular Component: endoplasmic reticulum (GO:0005783);; Biological Process: phospholipid biosynthetic process (GO:0008654);; Cellular Component: membrane (GO:0016020);; Cellular Component: integral component of membrane (GO:0016021);; Molecular Function: transferase activity, transferring acyl groups (GO:0016746);; Biological Process: triglyceride biosynthetic process (GO:0019432);; Biological P…	K13519|1.68e-29|aof:109819611|K13519 lysophospholipid acyltransferase [EC:2.3.1.51 2.3.1.23 2.3.1.-] | (RefSeq) lysophospholipid acyltransferase 1-like	[S]	Function unknown	--	Lysophospholipid acyltransferase 1 OS=Arabidopsis thaliana OX=3702 GN=LPCAT1 PE=1 SV=1	Uncharacterized protein (Fragment) OS=Erythranthe guttata OX=4155 GN=MIMGU_mgv1a0059782mg PE=4 SV=1	S	Function unknown	hypothetical protein MIMGU_mgv1a0059782mg, partial [Erythranthe guttata]
NewGene_12377	--	--	Molecular Function: molecular_function (GO:0003674);; Molecular Function: catalytic activity (GO:0003824);; Molecular Function: fatty acid synthase activity (GO:0004312);; Cellular Component: cellular_component (GO:0005575);; Cellular Component: intracellular (GO:0005622);; Cellular Component: obsolete cell (GO:0005623);; Cellular Component: cytoplasm (GO:0005737);; Cellular Component: chloroplas…	--	--	--	Thioesterase-like superfamily	--	Uncharacterized protein OS=Apostasia shenzhenica OX=1088818 GN=AXF42_Ash012599 PE=4 SV=1	S	Function unknown	acyl-acyl carrier protein thioesterase ATL3, chloroplastic-like [Chenopodium quinoa]
NewGene_12397	--	--	Molecular Function: methyltransferase activity (GO:0008168);;	--	--	--	--	--	Methyltransf_11 domain-containing protein OS=Asparagus officinalis OX=4686 GN=A4U43_C04F21620 PE=4 SV=1	S	Function unknown	uncharacterized protein A4U43_C04F21620 [Asparagus officinalis]
NewGene_12406	--	--	Molecular Function: RNA-directed DNA polymerase activity (GO:0003964);;	K22804|8.44e-33|bna:106442438|K22804 structural maintenance of chromosomes protein 6 | (RefSeq) structural maintenance of chromosomes protein 6B-like	[R]	General function prediction only	Reverse transcriptase (RNA-dependent DNA polymerase)	--	RNA-directed DNA polymerase, eukaryota, Reverse transcriptase zinc-binding domain protein OS=Artemisia annua OX=35608 GN=CTI12_AA125160 PE=4 SV=1	T	Signal transduction mechanisms	RNA-directed DNA polymerase, eukaryota, Reverse transcriptase zinc-binding domain protein [Artemisia annua]
NewGene_12409	--	--	--	K14497|9.89e-22|sot:102588978|K14497 protein phosphatase 2C [EC:3.1.3.16] | (RefSeq) probable protein phosphatase 2C 75	[R]	General function prediction only	Reverse transcriptase (RNA-dependent DNA polymerase)	--	Reverse transcriptase domain-containing protein OS=Cuscuta australis OX=267555 GN=DM860_007845 PE=4 SV=1	S	Function unknown	hypothetical protein DM860_007845 [Cuscuta australis]
NewGene_12427	--	--	Biological Process: N-terminal peptidyl-methionine acetylation (GO:0017196);; Cellular Component: NatC complex (GO:0031417);;	K20823|4.34e-08|vvi:100250870|K20823 N-alpha-acetyltransferase 35, NatC auxiliary subunit | (RefSeq) N-alpha-acetyltransferase 35, NatC auxiliary subunit-like	--	--	--	--	Uncharacterized protein OS=Vitis vinifera OX=29760 GN=VIT_11s0016g05910 PE=3 SV=1	--	--	unnamed protein product, partial [Vitis vinifera]
NewGene_12432	[T]	Signal transduction mechanisms	Molecular Function: protein serine/threonine kinase activity (GO:0004674);; Molecular Function: ATP binding (GO:0005524);;	K14498|1.60e-144|aof:109838907|K14498 serine/threonine-protein kinase SRK2 [EC:2.7.11.1] | (RefSeq) serine/threonine-protein kinase SAPK3-like	[T]	Signal transduction mechanisms	Protein kinase domain	Serine/threonine-protein kinase SAPK3 OS=Oryza sativa subsp. indica OX=39946 GN=SAPK3 PE=1 SV=2	Protein kinase domain-containing protein OS=Asparagus officinalis OX=4686 GN=A4U43_C04F31400 PE=3 SV=1	T	Signal transduction mechanisms	serine/threonine-protein kinase SAPK3-like [Asparagus officinalis]
NewGene_12449	--	--	Cellular Component: integral component of membrane (GO:0016021);;	K15119|2.11e-07|dzi:111280680|K15119 solute carrier family 25, member 39/40 | (RefSeq) mitochondrial carrier protein MTM1-like isoform X1	--	--	--	Mitochondrial carrier protein MTM1 OS=Arabidopsis thaliana OX=3702 GN=MTM1 PE=2 SV=1	Uncharacterized protein (Fragment) OS=Gossypium mustelinum OX=34275 GN=E1A91_A12G274000v1 PE=3 SV=1	--	--	hypothetical protein GOBAR_DD37015 [Gossypium barbadense]
NewGene_12472	--	--	--	--	[L]	Replication, recombination and repair	TLD	--	TLDc domain-containing protein OS=Apostasia shenzhenica OX=1088818 GN=AXF42_Ash013241 PE=4 SV=1	L	Replication, recombination and repair	hypothetical protein AXF42_Ash013241 [Apostasia shenzhenica]
NewGene_12486	--	--	Biological Process: reproduction (GO:0000003);; Cellular Component: nuclear chromosome (GO:0000228);; Biological Process: nuclear division (GO:0000280);; Cellular Component: chromatin (GO:0000785);; Cellular Component: nuclear chromatin (GO:0000790);; Biological Process: immune effector process (GO:0002252);; Biological Process: immune system process (GO:0002376);; Molecular Function: molecular_f…	K11593|1.57e-45|aof:109835077|K11593 eukaryotic translation initiation factor 2C | (RefSeq) LOW QUALITY PROTEIN: protein argonaute MEL1-like	[J]	Translation, ribosomal structure and biogenesis	N-terminal domain of argonaute	Protein argonaute 1C OS=Oryza sativa subsp. japonica OX=39947 GN=AGO1C PE=2 SV=1	Uncharacterized protein (Fragment) OS=Rhododendron williamsianum OX=262921 GN=C3L33_07744 PE=3 SV=1	J	Translation, ribosomal structure and biogenesis	LOW QUALITY PROTEIN: protein argonaute MEL1-like [Asparagus officinalis]
NewGene_12504	[G]	Carbohydrate transport and metabolism	Biological Process: carbohydrate metabolic process (GO:0005975);; Molecular Function: glycogen phosphorylase activity (GO:0008184);; Molecular Function: linear malto-oligosaccharide phosphorylase activity (GO:0102250);; Molecular Function: SHG alpha-glucan phosphorylase activity (GO:0102499);;	K00688|8.41e-28|mus:103990191|K00688 glycogen phosphorylase [EC:2.4.1.1] | (RefSeq) alpha-glucan phosphorylase, H isozyme	[G]	Carbohydrate transport and metabolism	Carbohydrate phosphorylase	Alpha-glucan phosphorylase, H isozyme OS=Solanum tuberosum OX=4113 PE=1 SV=1	Alpha-1,4 glucan phosphorylase (Fragment) OS=Clarkia xantiana subsp. xantiana OX=283799 PE=3 SV=1	G	Carbohydrate transport and metabolism	hypothetical protein FCM35_KLT08534 [Carex littledalei]
NewGene_12506	--	--	Molecular Function: molecular_function (GO:0003674);; Molecular Function: catalytic activity (GO:0003824);; Molecular Function: hydrolase activity, hydrolyzing O-glycosyl compounds (GO:0004553);; Cellular Component: cellular_component (GO:0005575);; Cellular Component: intracellular (GO:0005622);; Cellular Component: obsolete cell (GO:0005623);; Cellular Component: cytoplasm (GO:0005737);; Cellul…	K12598|2.32e-15|nto:104086057|K12598 ATP-dependent RNA helicase DOB1 [EC:3.6.4.13] | (RefSeq) DExH-box ATP-dependent RNA helicase DExH10-like	--	--	Reverse transcriptase (RNA-dependent DNA polymerase)	--	Retrotransposon protein, putative, unclassified OS=Oryza sativa subsp. japonica OX=39947 GN=LOC_Os03g05400 PE=4 SV=1	G	Carbohydrate transport and metabolism	uncharacterized protein LOC109779578 [Aegilops tauschii subsp. tauschii]
NewGene_12507	--	--	Cellular Component: plasma membrane (GO:0005886);; Biological Process: immune response (GO:0006955);; Biological Process: plant-type hypersensitive response (GO:0009626);;	--	--	--	--	MACPF domain-containing protein CAD1 OS=Arabidopsis thaliana OX=3702 GN=CAD1 PE=2 SV=1	MACPF domain-containing protein CAD1 OS=Phoenix dactylifera OX=42345 GN=LOC103708954 PE=4 SV=1	S	Function unknown	MACPF domain-containing protein CAD1 [Phoenix dactylifera]
NewGene_12520	--	--	Cellular Component: Golgi membrane (GO:0000139);; Molecular Function: structural molecule activity (GO:0005198);; Biological Process: intracellular protein transport (GO:0006886);; Biological Process: vesicle-mediated transport (GO:0016192);; Cellular Component: COPI vesicle coat (GO:0030126);;	K17267|4.19e-20|pda:103702706|K17267 coatomer subunit gamma | (RefSeq) coatomer subunit gamma-2	[U]	Intracellular trafficking, secretion, and vesicular transport	Coatomer gamma subunit appendage platform subdomain	Coatomer subunit gamma-2 OS=Oryza sativa subsp. japonica OX=39947 GN=Os07g0201100 PE=2 SV=1	Coatomer subunit gamma OS=Ananas comosus OX=4615 GN=ACMD2_16954 PE=3 SV=1	U	Intracellular trafficking, secretion, and vesicular transport	unnamed protein product [Ananas comosus var. bracteatus]
NewGene_12522	--	--	Molecular Function: nucleic acid binding (GO:0003676);; Molecular Function: zinc ion binding (GO:0008270);; Biological Process: DNA integration (GO:0015074);;	--	--	--	--	--	Retrovirus-related Pol polyprotein from transposon TNT 1-94 OS=Vitis vinifera OX=29760 GN=POLX_3205 PE=4 SV=1	--	--	uncharacterized protein LOC115722516 [Cannabis sativa]
NewGene_12525	--	--	Molecular Function: protein serine/threonine kinase activity (GO:0004674);; Molecular Function: ATP binding (GO:0005524);;	K00924|2.64e-29|lsv:111911418|K00924 kinase [EC:2.7.1.-] | (RefSeq) probable serine/threonine-protein kinase PBL19	[T]	Signal transduction mechanisms	--	Probable serine/threonine-protein kinase PBL19 OS=Arabidopsis thaliana OX=3702 GN=PBL19 PE=1 SV=1	probable serine/threonine-protein kinase PBL19 OS=Phoenix dactylifera OX=42345 GN=LOC103706360 PE=3 SV=1	T	Signal transduction mechanisms	uncharacterized protein A4U43_C08F3530 [Asparagus officinalis]
NewGene_12527	--	--	--	--	--	--	--	--	--	--	--	uncharacterized protein LOC110943151 [Helianthus annuus]
NewGene_12528	--	--	--	--	--	--	--	--	uncharacterized protein LOC107789209 OS=Nicotiana tabacum OX=4097 GN=LOC107789209 PE=4 SV=1	E	Amino acid transport and metabolism	uncharacterized protein LOC110801537 [Spinacia oleracea]
NewGene_12535	--	--	--	--	--	--	--	--	Uncharacterized protein OS=Microthlaspi erraticum OX=1685480 GN=MERR_LOCUS43754 PE=4 SV=1	S	Function unknown	uncharacterized protein LOC112192328 [Rosa chinensis]
NewGene_12539	--	--	Cellular Component: integral component of membrane (GO:0016021);; Biological Process: positive regulation of organ growth (GO:0046622);;	--	--	--	--	ARGOS-like protein OS=Arabidopsis thaliana OX=3702 GN=ARL PE=2 SV=1	Uncharacterized protein OS=Ensete ventricosum OX=4639 GN=B296_00023249 PE=3 SV=1	--	--	hypothetical protein B296_00023249 [Ensete ventricosum]
NewGene_12551	--	--	--	--	[BK]	--	Divergent CRAL/TRIO domain	--	Uncharacterized protein OS=Fagus sylvatica OX=28930 GN=FSB_LOCUS39258 PE=4 SV=1	--	--	ganglioside-induced differentiation-associated protein 2-like [Carica papaya]
NewGene_12552	[C]	Energy production and conversion	Molecular Function: aconitate hydratase activity (GO:0003994);; Molecular Function: citrate dehydratase activity (GO:0047780);; Molecular Function: 4 iron, 4 sulfur cluster binding (GO:0051539);;	K01681|4.56e-31|jre:108980770|K01681 aconitate hydratase [EC:4.2.1.3] | (RefSeq) aconitate hydratase 1	[AJ]	--	--	Aconitate hydratase (Fragment) OS=Cucumis melo var. conomon OX=3657 GN=ACO PE=2 SV=1	Aconitate hydratase OS=Juglans regia OX=51240 GN=LOC108980770 PE=3 SV=1	C	Energy production and conversion	aconitate hydratase 1 [Juglans regia]
NewGene_12556	--	--	Cellular Component: condensin complex (GO:0000796);; Biological Process: mitotic chromosome condensation (GO:0007076);;	K06676|1.45e-55|aof:109840726|K06676 condensin complex subunit 2 | (RefSeq) condensin complex subunit 2-like isoform X1	[BD]	--	Condensin complex subunit 2	Condensin complex subunit 2 OS=Arabidopsis thaliana OX=3702 GN=CAPH PE=1 SV=1	Condensin complex subunit 2 OS=Asparagus officinalis OX=4686 GN=A4U43_C05F27960 PE=3 SV=1	--	--	condensin complex subunit 2-like isoform X1 [Asparagus officinalis]
NewGene_12560	--	--	Cellular Component: condensin complex (GO:0000796);; Biological Process: mitotic chromosome condensation (GO:0007076);;	K06676|1.30e-60|aof:109840726|K06676 condensin complex subunit 2 | (RefSeq) condensin complex subunit 2-like isoform X1	[BD]	--	Condensin complex subunit 2	Condensin complex subunit 2 OS=Arabidopsis thaliana OX=3702 GN=CAPH PE=1 SV=1	Condensin complex subunit 2 OS=Asparagus officinalis OX=4686 GN=A4U43_C05F27960 PE=3 SV=1	--	--	condensin complex subunit 2-like isoform X1 [Asparagus officinalis]
NewGene_12567	--	--	Molecular Function: monooxygenase activity (GO:0004497);; Molecular Function: iron ion binding (GO:0005506);; Cellular Component: integral component of membrane (GO:0016021);; Molecular Function: oxidoreductase activity, acting on paired donors, with incorporation or reduction of molecular oxygen (GO:0016705);; Molecular Function: heme binding (GO:0020037);;	K15401|5.72e-23|pda:103704048|K15401 long-chain fatty acid omega-monooxygenase [EC:1.14.14.80] | (RefSeq) cytochrome P450 86A1	[QI]	--	--	Cytochrome P450 86A1 OS=Arabidopsis thaliana OX=3702 GN=CYP86A1 PE=1 SV=2	cytochrome P450 86A1 OS=Phoenix dactylifera OX=42345 GN=LOC103704048 PE=3 SV=1	Q	Secondary metabolites biosynthesis, transport and catabolism	cytochrome P450 86A1 [Phoenix dactylifera]
NewGene_12574	--	--	Molecular Function: zinc ion binding (GO:0008270);;	--	--	--	GRF zinc finger	--	GRF-type domain-containing protein OS=Morella rubra OX=262757 GN=CJ030_MR1G027736 PE=4 SV=1	--	--	hypothetical protein CJ030_MR1G027736 [Morella rubra]
NewGene_12575	--	--	Molecular Function: nucleic acid binding (GO:0003676);; Molecular Function: RNA-DNA hybrid ribonuclease activity (GO:0004523);;	--	[R]	General function prediction only	--	--	RNase H domain-containing protein OS=Salvia splendens OX=180675 GN=Saspl_010881 PE=4 SV=1	--	--	hypothetical protein Saspl_010881 [Salvia splendens]
NewGene_1258	--	--	--	--	--	--	zinc-binding in reverse transcriptase	--	--	--	--	--
NewGene_12596	--	--	--	--	--	--	--	Beta-glucosidase 29 OS=Oryza sativa subsp. japonica OX=39947 GN=BGLU29 PE=2 SV=2	--	--	--	uncharacterized protein A4U43_C08F17110, partial [Asparagus officinalis]
NewGene_12616	--	--	Molecular Function: DNA binding (GO:0003677);; Molecular Function: protein dimerization activity (GO:0046983);;	--	--	--	--	--	BED-type domain-containing protein OS=Cinnamomum micranthum f. kanehirae OX=337451 GN=CKAN_02725700 PE=4 SV=1	--	--	hypothetical protein CKAN_02725700 [Cinnamomum micranthum f. kanehirae]
NewGene_12619	--	--	Molecular Function: nucleic acid binding (GO:0003676);; Molecular Function: RNA-DNA hybrid ribonuclease activity (GO:0004523);;	--	--	--	--	--	Reverse transcriptase domain-containing protein OS=Fagus sylvatica OX=28930 GN=FSB_LOCUS42532 PE=4 SV=1	--	--	uncharacterized protein LOC109827119 [Asparagus officinalis]
NewGene_12628	--	--	--	K05909|4.07e-09|peq:110025671|K05909 laccase [EC:1.10.3.2] | (RefSeq) laccase-14-like	[R]	General function prediction only	--	Retrovirus-related Pol polyprotein from transposon TNT 1-94 OS=Nicotiana tabacum OX=4097 PE=2 SV=1	Uncharacterized protein OS=Solanum lycopersicum OX=4081 PE=4 SV=1	T	Signal transduction mechanisms	hypothetical protein CRG98_022311 [Punica granatum]
NewGene_1263	--	--	--	--	--	--	--	--	--	--	--	uncharacterized protein LOC114278075 [Camellia sinensis]
NewGene_12657	--	--	Cellular Component: nucleus (GO:0005634);;	K14774|3.92e-45|aof:109848148|K14774 U3 small nucleolar RNA-associated protein 25 | (RefSeq) U3 small nucleolar RNA-associated protein 25 isoform X1	[S]	Function unknown	Utp25, U3 small nucleolar RNA-associated SSU processome protein 25	--	Uncharacterized protein OS=Asparagus officinalis OX=4686 GN=A4U43_C07F28440 PE=4 SV=1	L	Replication, recombination and repair	U3 small nucleolar RNA-associated protein 25 isoform X2 [Asparagus officinalis]
NewGene_12662	--	--	Molecular Function: hydrolase activity, hydrolyzing O-glycosyl compounds (GO:0004553);; Biological Process: carbohydrate metabolic process (GO:0005975);; Cellular Component: integral component of membrane (GO:0016021);; Molecular Function: transferase activity (GO:0016740);;	K01193|8.19e-22|aof:109819545|K01193 beta-fructofuranosidase [EC:3.2.1.26] | (RefSeq) 6(G)-fructosyltransferase-like	--	--	--	Bifunctional 6(G)-fructosyltransferase/2,1-fructan:2,1-fructan 1-fructosyltransferase OS=Allium cepa OX=4679 PE=1 SV=1	Sucrose sucrose 1-fructosyltransferase OS=Allium cepa OX=4679 GN=sst-1 PE=2 SV=1	G	Carbohydrate transport and metabolism	sucrose:sucrose 1-fructosyltransferase [Allium cepa]
NewGene_12673	--	--	Molecular Function: DNA binding (GO:0003677);; Molecular Function: protein dimerization activity (GO:0046983);;	K19984|6.25e-66|psom:113272286|K19984 exocyst complex component 5 | (RefSeq) uncharacterized protein LOC113272286	[L]	Replication, recombination and repair	hAT family C-terminal dimerisation region	Putative AC transposase OS=Zea mays OX=4577 PE=2 SV=2	BED-type domain-containing protein OS=Prunus persica OX=3760 GN=PRUPE_ppa020338mg PE=4 SV=1	L	Replication, recombination and repair	PREDICTED: zinc finger BED domain-containing [Prunus dulcis]
NewGene_12680	--	--	Cellular Component: cellular_component (GO:0005575);; Cellular Component: obsolete cell (GO:0005623);; Cellular Component: plasma membrane (GO:0005886);; Cellular Component: membrane (GO:0016020);; Cellular Component: obsolete cell part (GO:0044464);; Cellular Component: cell periphery (GO:0071944);;	--	--	--	--	--	VWFA domain-containing protein OS=Manihot esculenta OX=3983 GN=MANES_08G075100 PE=4 SV=1	S	Function unknown	hypothetical protein MANES_08G075100 [Manihot esculenta]
NewGene_12682	--	--	Molecular Function: chromatin binding (GO:0003682);; Molecular Function: DNA (cytosine-5-)-methyltransferase activity (GO:0003886);; Cellular Component: nucleus (GO:0005634);;	K00558|2.09e-22|ccav:112523130|K00558 DNA (cytosine-5)-methyltransferase 1 [EC:2.1.1.37] | (RefSeq) DNA (cytosine-5)-methyltransferase CMT3-like	--	--	--	DNA (cytosine-5)-methyltransferase CMT1 OS=Oryza sativa subsp. japonica OX=39947 GN=CMT1 PE=3 SV=1	Cytosine-specific methyltransferase OS=Arabis nemorensis OX=586526 GN=ANE_LOCUS17439 PE=3 SV=1	B	Chromatin structure and dynamics	unnamed protein product [Arabis nemorensis]
NewGene_12689	--	--	Biological Process: phototropism (GO:0009638);;	--	--	--	--	--	Uncharacterized protein OS=Asparagus officinalis OX=4686 GN=A4U43_C03F31750 PE=4 SV=1	--	--	protein PHYTOCHROME KINASE SUBSTRATE 4 [Asparagus officinalis]
NewGene_12713	--	--	Biological Process: intracellular protein transport (GO:0006886);; Biological Process: vesicle-mediated transport (GO:0016192);; Cellular Component: membrane coat (GO:0030117);;	K12400|2.59e-17|psom:113282873|K12400 AP-4 complex subunit epsilon-1 | (RefSeq) AP-4 complex subunit epsilon-like	[U]	Intracellular trafficking, secretion, and vesicular transport	--	AP-4 complex subunit epsilon OS=Arabidopsis thaliana OX=3702 GN=At1g31730 PE=1 SV=1	AP-4 complex subunit epsilon OS=Vitis vinifera OX=29760 GN=VvCHDp000754_0 PE=4 SV=1	U	Intracellular trafficking, secretion, and vesicular transport	AP-4 complex subunit epsilon [Vitis vinifera]
NewGene_12732	--	--	Biological Process: regulation of cell growth (GO:0001558);; Molecular Function: molecular_function (GO:0003674);; Molecular Function: nucleic acid binding (GO:0003676);; Molecular Function: DNA binding (GO:0003677);; Molecular Function: DNA-binding transcription factor activity (GO:0003700);; Molecular Function: binding (GO:0005488);; Molecular Function: protein binding (GO:0005515);; Cellular C…	--	[R]	General function prediction only	--	ERBB-3 BINDING PROTEIN 1 OS=Solanum tuberosum OX=4113 GN=EBP1 PE=2 SV=1	Uncharacterized protein OS=Davidia involucrata OX=16924 GN=Din_002193 PE=4 SV=1	J	Translation, ribosomal structure and biogenesis	unknown [Medicago truncatula]
NewGene_12743	--	--	Molecular Function: structural constituent of ribosome (GO:0003735);; Biological Process: translation (GO:0006412);; Cellular Component: large ribosomal subunit (GO:0015934);;	K02900|2.55e-16|nau:109226962|K02900 large subunit ribosomal protein L27Ae | (RefSeq) 60S ribosomal protein L27a-3-like	[J]	Translation, ribosomal structure and biogenesis	--	60S ribosomal protein L27a-2 OS=Arabidopsis thaliana OX=3702 GN=RPL27AB PE=2 SV=1	Ribosomal_L18e/L15P domain-containing protein OS=Aquilegia coerulea OX=218851 GN=AQUCO_01100529v1 PE=3 SV=1	J	Translation, ribosomal structure and biogenesis	hypothetical protein AQUCO_01100529v1 [Aquilegia coerulea]
NewGene_12744	--	--	--	--	--	--	--	--	Uncharacterized protein OS=Aquilegia coerulea OX=218851 GN=AQUCO_05000057v1 PE=4 SV=1	--	--	hypothetical protein FRX31_021353, partial [Thalictrum thalictroides]
NewGene_12774	--	--	Molecular Function: nucleic acid binding (GO:0003676);; Molecular Function: RNA-directed DNA polymerase activity (GO:0003964);; Molecular Function: RNA-DNA hybrid ribonuclease activity (GO:0004523);;	K12598|8.29e-20|nto:104086057|K12598 ATP-dependent RNA helicase DOB1 [EC:3.6.4.13] | (RefSeq) DExH-box ATP-dependent RNA helicase DExH10-like	[R]	General function prediction only	Reverse transcriptase (RNA-dependent DNA polymerase)	--	Reverse transcriptase OS=Corchorus capsularis OX=210143 GN=CCACVL1_03176 PE=4 SV=1	L	Replication, recombination and repair	uncharacterized protein LOC109846872 [Asparagus officinalis]
NewGene_12778	--	--	Molecular Function: molecular_function (GO:0003674);; Molecular Function: catalytic activity (GO:0003824);; Molecular Function: hydrolase activity, hydrolyzing O-glycosyl compounds (GO:0004553);; Molecular Function: polygalacturonase activity (GO:0004650);; Cellular Component: cellular_component (GO:0005575);; Cellular Component: cell wall (GO:0005618);; Cellular Component: obsolete cell (GO:0005…	K01184|1.47e-17|thj:104822395|K01184 polygalacturonase [EC:3.2.1.15] | (RefSeq) polygalacturonase At1g48100 isoform X1	--	--	--	--	Polygalacturonase (Fragment) OS=Noccaea caerulescens OX=107243 GN=LC_TR4128_c3_g1_i1_g.15254 PE=4 SV=1	G	Carbohydrate transport and metabolism	PREDICTED: polygalacturonase At1g48100 isoform X2 [Tarenaya hassleriana]
NewGene_12792	--	--	Molecular Function: nucleic acid binding (GO:0003676);; Biological Process: DNA integration (GO:0015074);;	K16196|1.51e-46|pda:103708605|K16196 eukaryotic translation initiation factor 2-alpha kinase 4 [EC:2.7.11.1] | (RefSeq) eIF-2-alpha kinase GCN2	[R]	General function prediction only	RNase H-like domain found in reverse transcriptase	--	RNA-directed DNA polymerase OS=Trifolium medium OX=97028 GN=A2U01_0006360 PE=4 SV=1	L	Replication, recombination and repair	hypothetical protein AXF42_Ash007871 [Apostasia shenzhenica]
NewGene_12818	--	--	--	--	--	--	Domain of unknown function (DUF4283)	--	--	S	Function unknown	--
NewGene_1283	--	--	Molecular Function: nucleic acid binding (GO:0003676);; Molecular Function: RNA-DNA hybrid ribonuclease activity (GO:0004523);;	K22804|1.10e-22|bna:106442438|K22804 structural maintenance of chromosomes protein 6 | (RefSeq) structural maintenance of chromosomes protein 6B-like	[R]	General function prediction only	--	--	Reverse transcriptase domain-containing protein OS=Fagus sylvatica OX=28930 GN=FSB_LOCUS40595 PE=4 SV=1	L	Replication, recombination and repair	uncharacterized protein LOC109827551 [Asparagus officinalis]
NewGene_12837	--	--	--	K22804|1.85e-43|bna:106442438|K22804 structural maintenance of chromosomes protein 6 | (RefSeq) structural maintenance of chromosomes protein 6B-like	[R]	General function prediction only	Reverse transcriptase (RNA-dependent DNA polymerase)	--	Reverse transcriptase domain-containing protein (Fragment) OS=Davidia involucrata OX=16924 GN=Din_047462 PE=4 SV=1	S	Function unknown	uncharacterized protein LOC114270721 [Camellia sinensis]
NewGene_1284	--	--	Molecular Function: nucleic acid binding (GO:0003676);; Molecular Function: zinc ion binding (GO:0008270);; Biological Process: DNA integration (GO:0015074);;	K03006|2.17e-129|adu:107466525|K03006 DNA-directed RNA polymerase II subunit RPB1 [EC:2.7.7.6] | (RefSeq) LOW QUALITY PROTEIN: DNA-directed RNA polymerase II subunit 1-like	[R]	General function prediction only	Reverse transcriptase (RNA-dependent DNA polymerase)	Retrovirus-related Pol polyprotein from transposon TNT 1-94 OS=Nicotiana tabacum OX=4097 PE=2 SV=1	Uncharacterized protein OS=Fagus sylvatica OX=28930 GN=FSB_LOCUS35823 PE=4 SV=1	L	Replication, recombination and repair	retrotransposon protein [Trifolium pratense]
NewGene_12849	--	--	Molecular Function: polygalacturonase activity (GO:0004650);; Cellular Component: extracellular region (GO:0005576);; Biological Process: carbohydrate metabolic process (GO:0005975);; Biological Process: cell wall organization (GO:0071555);;	K01213|9.33e-27|aof:109843205|K01213 galacturan 1,4-alpha-galacturonidase [EC:3.2.1.67] | (RefSeq) exopolygalacturonase-like	[K]	Transcription	G10 protein	Protein BUD31 homolog 1 OS=Oryza sativa subsp. japonica OX=39947 GN=Os01g0857700 PE=2 SV=1	Uncharacterized protein OS=Asparagus officinalis OX=4686 GN=A4U43_C05F15200 PE=3 SV=1	G	Carbohydrate transport and metabolism	exopolygalacturonase-like [Asparagus officinalis]
NewGene_12857	--	--	Molecular Function: copper ion binding (GO:0005507);; Molecular Function: oxidoreductase activity (GO:0016491);;	--	--	--	--	Multicopper oxidase LPR1 OS=Arabidopsis thaliana OX=3702 GN=LPR1 PE=2 SV=1	Uncharacterized protein OS=Asparagus officinalis OX=4686 GN=A4U43_C01F29300 PE=4 SV=1	--	--	multicopper oxidase LPR2-like [Asparagus officinalis]
NewGene_1288	--	--	Molecular Function: nucleic acid binding (GO:0003676);;	K13116|1.01e-37|pda:103723897|K13116 ATP-dependent RNA helicase DDX41 [EC:3.6.4.13] | (RefSeq) DEAD-box ATP-dependent RNA helicase 35-like	[R]	General function prediction only	Chromo (CHRromatin Organisation MOdifier) domain	--	Retrotransposable element Tf2 protein type 3 (Fragment) OS=Anthurium amnicola OX=1678845 GN=Tf2-11_45 PE=4 SV=1	L	Replication, recombination and repair	uncharacterized protein LOC109842415 [Asparagus officinalis]
NewGene_1290	--	--	Molecular Function: nucleic acid binding (GO:0003676);;	K13116|1.01e-37|pda:103723897|K13116 ATP-dependent RNA helicase DDX41 [EC:3.6.4.13] | (RefSeq) DEAD-box ATP-dependent RNA helicase 35-like	[R]	General function prediction only	Chromo (CHRromatin Organisation MOdifier) domain	--	Retrotransposable element Tf2 protein type 3 (Fragment) OS=Anthurium amnicola OX=1678845 GN=Tf2-11_45 PE=4 SV=1	L	Replication, recombination and repair	uncharacterized protein LOC109842415 [Asparagus officinalis]
NewGene_12906	[O]	Posttranslational modification, protein turnover, chaperones	Molecular Function: structural constituent of ribosome (GO:0003735);; Cellular Component: nucleus (GO:0005634);; Cellular Component: cytoplasm (GO:0005737);; Cellular Component: ribosome (GO:0005840);; Biological Process: translation (GO:0006412);; Biological Process: protein ubiquitination (GO:0016567);; Biological Process: modification-dependent protein catabolic process (GO:0019941);; Molecula…	K02927|4.30e-87|cam:101490142|K02927 ubiquitin-large subunit ribosomal protein L40e | (RefSeq) ubiquitin-60S ribosomal protein L40	[J]	Translation, ribosomal structure and biogenesis	Ubiquitin family	Ubiquitin-60S ribosomal protein L40 OS=Nicotiana sylvestris OX=4096 GN=UBICEP52-7 PE=2 SV=2	Ubiquitin OS=Helianthus annuus OX=4232 GN=HannXRQ_Chr04g0120111 PE=3 SV=1	J	Translation, ribosomal structure and biogenesis	ubiquitin-60S ribosomal protein L40 [Medicago truncatula]
NewGene_12932	--	--	Molecular Function: chromatin binding (GO:0003682);; Molecular Function: DNA replication origin binding (GO:0003688);; Molecular Function: single-stranded DNA binding (GO:0003697);; Molecular Function: DNA-directed DNA polymerase activity (GO:0003887);; Cellular Component: alpha DNA polymerase:primase complex (GO:0005658);; Biological Process: leading strand elongation (GO:0006272);; Biological P…	K02320|6.92e-50|egu:105038038|K02320 DNA polymerase alpha subunit A [EC:2.7.7.7] | (RefSeq) DNA polymerase alpha catalytic subunit	[L]	Replication, recombination and repair	DNA polymerase family B	DNA polymerase alpha catalytic subunit OS=Oryza sativa subsp. japonica OX=39947 GN=Os01g0868300 PE=2 SV=2	DNA polymerase OS=Phoenix dactylifera OX=42345 GN=LOC103704377 PE=3 SV=1	L	Replication, recombination and repair	DNA polymerase alpha catalytic subunit [Elaeis guineensis]
NewGene_12939	--	--	--	--	--	--	--	--	uncharacterized protein LOC113787748 OS=Cicer arietinum OX=3827 GN=LOC113787748 PE=4 SV=1	L	Replication, recombination and repair	uncharacterized protein LOC113787748 [Cicer arietinum]
NewGene_12947	--	--	--	--	--	--	--	--	Os06g0555101 protein OS=Oryza sativa subsp. japonica OX=39947 GN=Os06g0555101 PE=4 SV=1	--	--	Os06g0555101 [Oryza sativa Japonica Group]
NewGene_12949	--	--	Molecular Function: 1-phosphatidylinositol binding (GO:0005545);; Cellular Component: clathrin-coated vesicle (GO:0030136);; Molecular Function: clathrin binding (GO:0030276);; Biological Process: clathrin coat assembly (GO:0048268);;	K20043|9.04e-50|aof:109835741|K20043 clathrin coat assembly protein AP180 | (RefSeq) putative clathrin assembly protein At5g35200	[TU]	--	ANTH domain	Putative clathrin assembly protein At5g35200 OS=Arabidopsis thaliana OX=3702 GN=At5g35200 PE=1 SV=1	ENTH domain-containing protein OS=Asparagus officinalis OX=4686 GN=A4U43_C03F31370 PE=4 SV=1	--	--	putative clathrin assembly protein At5g35200 [Asparagus officinalis]
NewGene_12961	--	--	--	--	--	--	zinc-binding in reverse transcriptase	--	zf-RVT domain-containing protein (Fragment) OS=Brassica campestris OX=3711 GN=BRAA08T34175Z PE=4 SV=1	S	Function unknown	unnamed protein product, partial [Brassica rapa]
NewGene_12966	--	--	Molecular Function: calmodulin binding (GO:0005516);; Biological Process: defense response (GO:0006952);; Biological Process: response to biotic stimulus (GO:0009607);; Cellular Component: integral component of membrane (GO:0016021);;	K08472|4.87e-123|aof:109836654|K08472 mlo protein | (RefSeq) MLO protein homolog 1-like isoform X1	--	--	Mlo family	MLO protein homolog 1 OS=Hordeum vulgare OX=4513 GN=MLO-H1 PE=3 SV=1	MLO-like protein OS=Asparagus officinalis OX=4686 GN=MLO PE=3 SV=1	G	Carbohydrate transport and metabolism	MLO protein homolog 1-like isoform X2 [Asparagus officinalis]
NewGene_12967	--	--	--	--	--	--	gag-polypeptide of LTR copia-type	--	Retrovirus-related Pol polyprotein from transposon RE1 OS=Vitis vinifera OX=29760 GN=RE1_1500 PE=4 SV=1	--	--	Retrovirus-related Pol polyprotein from transposon RE1 [Vitis vinifera]
NewGene_1297	--	--	Molecular Function: metal ion binding (GO:0046872);;	--	--	--	Metallothionein	Metallothionein type 2b OS=Colocasia esculenta OX=4460 PE=1 SV=1	Metallothionein 2 OS=Dracaena cambodiana OX=580341 GN=MT2 PE=2 SV=1	S	Function unknown	metallothionein 2 [Dracaena cambodiana]
NewGene_12970	--	--	Molecular Function: nucleic acid binding (GO:0003676);; Molecular Function: zinc ion binding (GO:0008270);;	K13065|1.91e-12|oeu:111404589|K13065 shikimate O-hydroxycinnamoyltransferase [EC:2.3.1.133] | (RefSeq) spermidine hydroxycinnamoyl transferase-like	--	--	--	--	Zinc finger, CCHC-type (Fragment) OS=Trema orientale OX=63057 GN=TorRG33x02_046500 PE=4 SV=1	S	Function unknown	uncharacterized protein LOC115713145 [Cannabis sativa]
NewGene_12980	--	--	Cellular Component: nucleus (GO:0005634);; Cellular Component: cytoplasm (GO:0005737);; Biological Process: protein import into nucleus (GO:0006606);; Molecular Function: nuclear localization sequence binding (GO:0008139);; Molecular Function: nuclear import signal receptor activity (GO:0061608);;	K20222|4.05e-16|ppp:112284803|K20222 importin-5 | (RefSeq) importin-5-like	[YU]	--	--	--	Predicted protein OS=Physcomitrella patens subsp. patens OX=3218 GN=PHYPA_009915 PE=4 SV=1	--	--	importin-5-like [Physcomitrium patens]
NewGene_12985	--	--	--	--	--	--	QWRF family	QWRF motif-containing protein 6 OS=Arabidopsis thaliana OX=3702 GN=QWRF6 PE=2 SV=1	Uncharacterized protein OS=Asparagus officinalis OX=4686 GN=A4U43_C03F21710 PE=3 SV=1	--	--	--
NewGene_12989	--	--	--	--	--	--	--	--	Uncharacterized protein OS=Arundo donax OX=35708 PE=4 SV=1	--	--	--
NewGene_12994	--	--	--	K09753|1.78e-06|ppp:112288176|K09753 cinnamoyl-CoA reductase [EC:1.2.1.44] | (RefSeq) cinnamoyl-CoA reductase 1-like isoform X1	[V]	Defense mechanisms	--	--	NAD(P)-bd_dom domain-containing protein OS=Asparagus officinalis OX=4686 GN=A4U43_C10F1140 PE=4 SV=1	V	Defense mechanisms	uncharacterized protein A4U43_C10F1140 [Asparagus officinalis]
NewGene_12996	--	--	--	--	--	--	--	--	Uncharacterized protein OS=Populus alba OX=43335 GN=D5086_0000206720 PE=4 SV=1	S	Function unknown	hypothetical protein D5086_0000206720 [Populus alba]
NewGene_12997	--	--	--	--	--	--	--	--	Uncharacterized protein OS=Populus alba OX=43335 GN=D5086_0000206720 PE=4 SV=1	S	Function unknown	hypothetical protein D5086_0000206720 [Populus alba]
NewGene_13046	--	--	Molecular Function: cysteine-tRNA ligase activity (GO:0004817);; Molecular Function: ATP binding (GO:0005524);; Cellular Component: cytoplasm (GO:0005737);; Biological Process: cysteinyl-tRNA aminoacylation (GO:0006423);;	K01883|3.01e-25|aof:109841170|K01883 cysteinyl-tRNA synthetase [EC:6.1.1.16] | (RefSeq) cysteine--tRNA ligase, chloroplastic/mitochondrial isoform X1	[J]	Translation, ribosomal structure and biogenesis	--	Cysteine--tRNA ligase CPS1 homolog, chloroplastic/mitochondrial OS=Oryza sativa subsp. japonica OX=39947 GN=Os09g0556500 PE=2 SV=1	Cysteinyl-tRNA synthetase OS=Asparagus officinalis OX=4686 GN=A4U43_C05F33050 PE=3 SV=1	J	Translation, ribosomal structure and biogenesis	cysteine--tRNA ligase, chloroplastic/mitochondrial isoform X1 [Asparagus officinalis]
NewGene_13048	[P]	Inorganic ion transport and metabolism	Cellular Component: integral component of membrane (GO:0016021);; Molecular Function: ATPase activity (GO:0016887);;	K01535|2.20e-22|mdm:103404406|K01535 H+-transporting ATPase [EC:7.1.2.1] | (RefSeq) plasma membrane ATPase 1-like	[P]	Inorganic ion transport and metabolism	--	ATPase 11, plasma membrane-type OS=Arabidopsis thaliana OX=3702 GN=AHA11 PE=1 SV=1	Putative plasma membrane H+ ATPase (Fragment) OS=Prunus persica OX=3760 GN=PPA4 PE=2 SV=1	P	Inorganic ion transport and metabolism	putative plasma membrane H+ ATPase, partial [Prunus persica]
NewGene_13054	--	--	--	K13356|7.73e-18|sbi:8057990|K13356 alcohol-forming fatty acyl-CoA reductase [EC:1.2.1.84] | (RefSeq) fatty acyl-CoA reductase 1 isoform X1	--	--	Retrotransposon gag protein	--	Retrotrans_gag domain-containing protein OS=Populus alba OX=43335 GN=D5086_0000050650 PE=4 SV=1	S	Function unknown	uncharacterized protein LOC109842623 [Asparagus officinalis]
NewGene_13055	--	--	--	K13356|7.73e-18|sbi:8057990|K13356 alcohol-forming fatty acyl-CoA reductase [EC:1.2.1.84] | (RefSeq) fatty acyl-CoA reductase 1 isoform X1	--	--	Retrotransposon gag protein	--	Retrotrans_gag domain-containing protein OS=Populus alba OX=43335 GN=D5086_0000050650 PE=4 SV=1	S	Function unknown	uncharacterized protein LOC109842623 [Asparagus officinalis]
NewGene_13072	--	--	--	K07025|2.26e-06|egu:105044382|K07025 putative hydrolase of the HAD superfamily | (RefSeq) uncharacterized protein C24B11.05 isoform X1	--	--	--	--	--	--	--	--
NewGene_13073	--	--	Molecular Function: protein kinase activity (GO:0004672);; Molecular Function: ATP binding (GO:0005524);;	--	--	--	--	--	Protein kinase domain-containing protein OS=Asparagus officinalis OX=4686 GN=A4U43_C02F3680 PE=4 SV=1	T	Signal transduction mechanisms	probable serine/threonine-protein kinase PBL1 [Asparagus officinalis]
NewGene_1308	--	--	Biological Process: Golgi organization (GO:0007030);; Biological Process: protein transport (GO:0015031);; Cellular Component: membrane (GO:0016020);;	K20289|3.69e-12|pda:103710573|K20289 conserved oligomeric Golgi complex subunit 2 | (RefSeq) conserved oligomeric Golgi complex subunit 2	--	--	--	--	Component of oligomeric Golgi complex 2 OS=Salvia splendens OX=180675 GN=Saspl_023082 PE=3 SV=1	U	Intracellular trafficking, secretion, and vesicular transport	conserved oligomeric Golgi complex subunit 2-like isoform X2 [Coffea arabica]
NewGene_13083	--	--	Molecular Function: oxidoreductase activity (GO:0016491);;	K17871|3.74e-28|aof:109834211|K17871 NADH:ubiquinone reductase (non-electrogenic) [EC:1.6.5.9] | (RefSeq) internal alternative NAD(P)H-ubiquinone oxidoreductase A1, mitochondrial-like	[C]	Energy production and conversion	Pyridine nucleotide-disulphide oxidoreductase	Internal alternative NAD(P)H-ubiquinone oxidoreductase A2, mitochondrial OS=Arabidopsis thaliana OX=3702 GN=NDA2 PE=1 SV=1	Pyr_redox_2 domain-containing protein OS=Asparagus officinalis OX=4686 GN=A4U43_C03F22290 PE=4 SV=1	C	Energy production and conversion	internal alternative NAD(P)H-ubiquinone oxidoreductase A1, mitochondrial-like [Asparagus officinalis]
NewGene_13097	--	--	--	--	--	--	zinc-binding in reverse transcriptase	--	Uncharacterized protein OS=Tanacetum cinerariifolium OX=118510 GN=Tci_168321 PE=4 SV=1	S	Function unknown	uncharacterized protein LOC109835210 [Asparagus officinalis]
NewGene_13162	--	--	Molecular Function: monooxygenase activity (GO:0004497);; Cellular Component: plastid (GO:0009536);; Biological Process: photorespiration (GO:0009853);; Biological Process: carbon fixation (GO:0015977);; Biological Process: photosynthesis (GO:0015979);; Molecular Function: ribulose-bisphosphate carboxylase activity (GO:0016984);;	K01602|1.09e-18|nau:109228596|K01602 ribulose-bisphosphate carboxylase small chain [EC:4.1.1.39] | (RefSeq) ribulose bisphosphate carboxylase small chain, chloroplastic	--	--	Ribulose bisphosphate carboxylase, small chain	Ribulose bisphosphate carboxylase small chain 2, chloroplastic OS=Spinacia oleracea OX=3562 GN=RBCS2 PE=1 SV=1	Ribulose bisphosphate carboxylase small chain OS=Capsicum chinense OX=80379 GN=BC332_05541 PE=3 SV=1	E	Amino acid transport and metabolism	Ribulose bisphosphate carboxylase small chain 3B, chloroplastic [Capsicum chinense]
NewGene_13198	--	--	Molecular Function: nucleic acid binding (GO:0003676);; Molecular Function: zinc ion binding (GO:0008270);;	--	--	--	--	--	Ribonuclease H (Fragment) OS=Trifolium pratense OX=57577 GN=L195_g012719 PE=4 SV=1	E	Amino acid transport and metabolism	ribonuclease H, partial [Trifolium pratense]
NewGene_13200	--	--	Cellular Component: endoplasmic reticulum membrane (GO:0005789);; Cellular Component: integral component of membrane (GO:0016021);;	K20720|2.31e-33|mtr:MTR_2g460800|K20720 reticulon-4 | (RefSeq) reticulon-like protein B2	--	--	Reticulon	Reticulon-like protein B21 OS=Arabidopsis thaliana OX=3702 GN=RTNLB21 PE=2 SV=2	Reticulon-like protein OS=Asparagus officinalis OX=4686 GN=A4U43_C01F800 PE=4 SV=1	S	Function unknown	reticulon-like protein B21 isoform X2 [Asparagus officinalis]
NewGene_13203	--	--	Cellular Component: plant-type vacuole (GO:0000325);; Molecular Function: ATP binding (GO:0005524);; Cellular Component: vacuolar membrane (GO:0005774);; Cellular Component: membrane (GO:0016020);; Cellular Component: integral component of membrane (GO:0016021);; Molecular Function: ATPase activity (GO:0016887);; Molecular Function: ATPase-coupled transmembrane transporter activity (GO:0042626);;…	K05665|3.64e-12|egu:105052514|K05665 ATP-binding cassette, subfamily C (CFTR/MRP), member 1 [EC:7.6.2.3] | (RefSeq) ABC transporter C family member 14-like	[Q]	Secondary metabolites biosynthesis, transport and catabolism	--	ABC transporter C family member 4 OS=Arabidopsis thaliana OX=3702 GN=ABCC4 PE=1 SV=2	ABC transporter C family member 14-like OS=Phoenix dactylifera OX=42345 GN=LOC103715086 PE=4 SV=1	Q	Secondary metabolites biosynthesis, transport and catabolism	ABC transporter C family member 14 [Elaeis guineensis]
NewGene_13252	--	--	Molecular Function: cysteine-type peptidase activity (GO:0008234);;	K16292|3.28e-34|aof:109837646|K16292 KDEL-tailed cysteine endopeptidase [EC:3.4.22.-] | (RefSeq) thiol protease SEN102-like	[O]	Posttranslational modification, protein turnover, chaperones	Papain family cysteine protease	Thiol protease SEN102 OS=Hemerocallis sp. OX=29711 GN=SEN102 PE=2 SV=1	Uncharacterized protein OS=Asparagus officinalis OX=4686 GN=A4U43_C04F20260 PE=3 SV=1	O	Posttranslational modification, protein turnover, chaperones	thiol protease SEN102-like [Asparagus officinalis]
NewGene_13260	--	--	Molecular Function: nucleic acid binding (GO:0003676);; Molecular Function: RNA-DNA hybrid ribonuclease activity (GO:0004523);;	--	--	--	--	--	uncharacterized protein LOC107774618 OS=Nicotiana tabacum OX=4097 GN=LOC107774618 PE=4 SV=1	E	Amino acid transport and metabolism	PREDICTED: uncharacterized protein LOC109209105 [Nicotiana attenuata]
NewGene_13266	--	--	--	--	--	--	--	COBRA-like protein 8 OS=Arabidopsis thaliana OX=3702 GN=COBL8 PE=2 SV=1	--	--	--	--
NewGene_13270	--	--	--	--	--	--	--	--	Uncharacterized protein OS=Arundo donax OX=35708 PE=4 SV=1	--	--	--
NewGene_13294	--	--	Biological Process: reproduction (GO:0000003);; Biological Process: regionalization (GO:0003002);; Biological Process: developmental process involved in reproduction (GO:0003006);; Molecular Function: molecular_function (GO:0003674);; Molecular Function: binding (GO:0005488);; Molecular Function: protein binding (GO:0005515);; Cellular Component: cellular_component (GO:0005575);; Cellular Compone…	--	[T]	Signal transduction mechanisms	--	Protein BOBBER 2 OS=Arabidopsis thaliana OX=3702 GN=BOB2 PE=2 SV=1	Uncharacterized protein OS=Aegilops tauschii subsp. strangulata OX=200361 PE=4 SV=1	T	Signal transduction mechanisms	hypothetical protein ES319_D12G276700v1 [Gossypium barbadense]
NewGene_13305	--	--	Molecular Function: protein kinase activity (GO:0004672);; Molecular Function: ATP binding (GO:0005524);; Cellular Component: integral component of membrane (GO:0016021);;	K01180|3.03e-18|cmax:111487562|K01180 endo-1,3(4)-beta-glucanase [EC:3.2.1.6] | (RefSeq) uncharacterized protein LOC111487562	[T]	Signal transduction mechanisms	Protein tyrosine and serine/threonine kinase	Proline-rich receptor-like protein kinase PERK9 OS=Arabidopsis thaliana OX=3702 GN=PERK9 PE=1 SV=1	Protein kinase domain-containing protein OS=Asparagus officinalis OX=4686 GN=A4U43_C05F13030 PE=4 SV=1	T	Signal transduction mechanisms	PREDICTED: putative proline-rich receptor-like protein kinase PERK11 [Camelina sativa]
NewGene_13316	--	--	--	K10393|8.08e-06|nta:107828690|K10393 kinesin family member 2/24 | (RefSeq) kinesin-13A-like	--	--	zinc-binding in reverse transcriptase	--	uncharacterized protein LOC104242471 OS=Nicotiana sylvestris OX=4096 GN=LOC104242471 PE=4 SV=1	E	Amino acid transport and metabolism	PREDICTED: uncharacterized protein LOC109216532 [Nicotiana attenuata]
NewGene_13320	--	--	--	--	--	--	Domain of unknown function (DUF4371)	--	Putative transcription factor and/or regulators TTF-type(Zn) family OS=Rosa chinensis OX=74649 GN=RchiOBHm_Chr7g0198811 PE=4 SV=1	C	Energy production and conversion	zinc finger MYM-type protein 1-like [Prunus dulcis]
NewGene_1333	--	--	--	--	--	--	Zinc knuckle	--	--	--	--	--
NewGene_13342	--	--	--	K03294|1.14e-72|cam:101507364|K03294 basic amino acid/polyamine antiporter, APA family | (RefSeq) cationic amino acid transporter 1-like	[R]	General function prediction only	--	Retrovirus-related Pol polyprotein from transposon RE2 OS=Arabidopsis thaliana OX=3702 GN=RE2 PE=4 SV=1	Reverse transcriptase Ty1/copia-type domain-containing protein OS=Fagus sylvatica OX=28930 GN=FSB_LOCUS43653 PE=4 SV=1	T	Signal transduction mechanisms	uncharacterized protein LOC109830985 [Asparagus officinalis]
NewGene_13344	--	--	Cellular Component: integral component of membrane (GO:0016021);; Biological Process: mRNA cis splicing, via spliceosome (GO:0045292);;	K12821|1.73e-16|mus:103982252|K12821 pre-mRNA-processing factor 40 | (RefSeq) pre-mRNA-processing protein 40A-like isoform X1	--	--	--	--	FF domain-containing protein (Fragment) OS=Ensete ventricosum OX=4639 GN=GW17_00043414 PE=4 SV=1	A	RNA processing and modification	hypothetical protein GW17_00043414, partial [Ensete ventricosum]
NewGene_13352	[G]	Carbohydrate transport and metabolism	Biological Process: carbohydrate metabolic process (GO:0005975);; Cellular Component: integral component of membrane (GO:0016021);; Molecular Function: fructose 1,6-bisphosphate 1-phosphatase activity (GO:0042132);;	K03841|3.06e-56|oeu:111393268|K03841 fructose-1,6-bisphosphatase I [EC:3.1.3.11] | (RefSeq) fructose-1,6-bisphosphatase, cytosolic-like isoform X1	[G]	Carbohydrate transport and metabolism	Fructose-1-6-bisphosphatase, N-terminal domain	Fructose-1,6-bisphosphatase, cytosolic OS=Pisum sativum OX=3888 PE=2 SV=1	D-fructose-1,6-bisphosphate 1-phosphohydrolase OS=Rhizophora mucronata OX=61149 PE=3 SV=1	G	Carbohydrate transport and metabolism	hypothetical protein B456_002G055400 [Gossypium raimondii]
NewGene_13357	--	--	Biological Process: response to acid chemical (GO:0001101);; Molecular Function: peptide receptor activity (GO:0001653);; Biological Process: immune system process (GO:0002376);; Molecular Function: molecular_function (GO:0003674);; Molecular Function: catalytic activity (GO:0003824);; Molecular Function: guanylate cyclase activity (GO:0004383);; Cellular Component: cellular_component (GO:0005575…	--	--	--	Leucine Rich repeats (2 copies)	--	--	T	Signal transduction mechanisms	--
NewGene_1336	--	--	--	K19525|1.18e-54|dct:110098611|K19525 vacuolar protein sorting-associated protein 13A/C | (RefSeq) uncharacterized protein LOC110098611	[R]	General function prediction only	Reverse transcriptase (RNA-dependent DNA polymerase)	RNA-directed DNA polymerase homolog OS=Oenothera berteroana OX=3950 PE=4 SV=1	Endonuclease OS=Mikania micrantha OX=192012 GN=E3N88_08365 PE=4 SV=1	L	Replication, recombination and repair	hypothetical protein E3N88_08365 [Mikania micrantha]
NewGene_13365	--	--	--	--	--	--	--	--	Uncharacterized protein OS=Daucus carota subsp. sativus OX=79200 GN=DCAR_032376 PE=4 SV=1	--	--	PREDICTED: uncharacterized protein LOC108207459 [Daucus carota subsp. sativus]
NewGene_13368	--	--	Molecular Function: zinc ion binding (GO:0008270);;	--	--	--	MULE transposase domain	--	Zinc finger protein OS=Macleaya cordata OX=56857 GN=BVC80_8675g7 PE=4 SV=1	S	Function unknown	zinc finger protein [Macleaya cordata]
NewGene_13373	--	--	--	--	--	--	--	--	--	--	--	Rna exonuclease [Thalictrum thalictroides]
NewGene_13383	--	--	Molecular Function: protein serine/threonine kinase activity (GO:0004674);; Molecular Function: ATP binding (GO:0005524);;	K14502|8.02e-30|lja:Lj0g3v0073509.1|K14502 protein brassinosteroid insensitive 2 [EC:2.7.11.1] | (RefSeq) Lj0g3v0073509.1; -	[G]	Carbohydrate transport and metabolism	--	Shaggy-related protein kinase GSK2 OS=Oryza sativa subsp. japonica OX=39947 GN=GSK2 PE=1 SV=1	Protein kinase domain-containing protein OS=Camellia sinensis var. sinensis OX=542762 GN=TEA_008454 PE=3 SV=1	T	Signal transduction mechanisms	shaggy-related protein kinase eta-like [Coffea arabica]
NewGene_13384	--	--	--	--	--	--	No apical meristem-associated C-terminal domain	--	--	--	--	--
NewGene_13386	[R]	General function prediction only	Molecular Function: alcohol dehydrogenase activity, zinc-dependent (GO:0004024);; Cellular Component: cytosol (GO:0005829);; Molecular Function: zinc ion binding (GO:0008270);; Biological Process: formaldehyde catabolic process (GO:0046294);; Molecular Function: S-(hydroxymethyl)glutathione dehydrogenase activity (GO:0051903);;	K00001|1.45e-22|sita:101756882|K00001 alcohol dehydrogenase [EC:1.1.1.1] | (RefSeq) alcohol dehydrogenase-like 4 isoform X1	[Q]	Secondary metabolites biosynthesis, transport and catabolism	--	Alcohol dehydrogenase-like 4 OS=Arabidopsis thaliana OX=3702 GN=At1g64710 PE=2 SV=1	Uncharacterized protein OS=Setaria italica OX=4555 GN=101756882 PE=3 SV=1	Q	Secondary metabolites biosynthesis, transport and catabolism	alcohol dehydrogenase-like 4 isoform X2 [Setaria italica]
NewGene_13395	--	--	Molecular Function: pectate lyase activity (GO:0030570);; Biological Process: pectin catabolic process (GO:0045490);; Molecular Function: metal ion binding (GO:0046872);;	K01728|2.12e-07|pda:103717735|K01728 pectate lyase [EC:4.2.2.2] | (RefSeq) probable pectate lyase 8 isoform X1	--	--	--	--	Pectate lyase OS=Phoenix dactylifera OX=42345 GN=LOC103717735 PE=3 SV=1	--	--	probable pectate lyase 8 isoform X2 [Phoenix dactylifera]
NewGene_13396	--	--	Molecular Function: oxidoreductase activity (GO:0016491);; Molecular Function: oxidoreductase activity, acting on the CH-OH group of donors, NAD or NADP as acceptor (GO:0016616);;	K15891|2.18e-15|egu:105048681|K15891 NAD+-dependent farnesol dehydrogenase [EC:1.1.1.354] | (RefSeq) uncharacterized protein LOC105048681 isoform X1	[V]	Defense mechanisms	--	--	uncharacterized protein LOC103701809 OS=Phoenix dactylifera OX=42345 GN=LOC103701809 PE=4 SV=1	V	Defense mechanisms	uncharacterized protein LOC105048681 isoform X2 [Elaeis guineensis]
NewGene_13398	--	--	--	K01528|1.75e-34|lja:Lj0g3v0199559.2|K01528 dynamin 1/3 [EC:3.6.5.5] | (RefSeq) Lj0g3v0199559.2; -	[R]	General function prediction only	Reverse transcriptase (RNA-dependent DNA polymerase)	Retrovirus-related Pol polyprotein from transposon RE1 OS=Arabidopsis thaliana OX=3702 GN=RE1 PE=2 SV=1	Retrovirus-related Pol polyprotein from transposon TNT 1-94 OS=Trifolium medium OX=97028 GN=A2U01_0002849 PE=4 SV=1	L	Replication, recombination and repair	PREDICTED: uncharacterized protein LOC109122243 [Vitis vinifera]
NewGene_13399	--	--	Molecular Function: nucleic acid binding (GO:0003676);; Molecular Function: RNA-directed DNA polymerase activity (GO:0003964);; Molecular Function: RNA-DNA hybrid ribonuclease activity (GO:0004523);;	--	[R]	General function prediction only	Reverse transcriptase (RNA-dependent DNA polymerase)	--	RNA-directed DNA polymerase OS=Helianthus annuus OX=4232 GN=POL PE=4 SV=1	L	Replication, recombination and repair	OSJNBa0017B10.4 [Oryza sativa Japonica Group]
NewGene_13405	--	--	--	K14318|1.07e-13|aof:109831087|K14318 nuclear pore complex protein Nup88 | (RefSeq) LOW QUALITY PROTEIN: nuclear pore complex protein NUP88	[L]	Replication, recombination and repair	DDE superfamily endonuclease	--	DDE_4 domain-containing protein (Fragment) OS=Cephalotus follicularis OX=3775 GN=CFOL_v3_00158 PE=3 SV=1	L	Replication, recombination and repair	DDE_4 domain-containing protein, partial [Cephalotus follicularis]
NewGene_13407	--	--	--	--	--	--	Protein of unknown function (DUF674)	--	Uncharacterized protein OS=Asparagus officinalis OX=4686 GN=A4U43_C07F3020 PE=4 SV=1	S	Function unknown	uncharacterized protein A4U43_C07F3020 [Asparagus officinalis]
NewGene_13422	--	--	Molecular Function: nucleic acid binding (GO:0003676);; Molecular Function: RNA-DNA hybrid ribonuclease activity (GO:0004523);;	--	--	--	--	--	RNase H domain-containing protein OS=Fagus sylvatica OX=28930 GN=FSB_LOCUS51851 PE=4 SV=1	L	Replication, recombination and repair	uncharacterized protein LOC112092912 [Morus notabilis]
NewGene_13429	--	--	--	K14400|6.19e-33|aof:109844760|K14400 pre-mRNA cleavage complex 2 protein Pcf11 | (RefSeq) LOW QUALITY PROTEIN: uncharacterized protein LOC109844760	--	--	Plant mobile domain	--	PMD domain-containing protein OS=Triticum turgidum subsp. durum OX=4567 GN=TRITD_5Bv1G203570 PE=4 SV=1	S	Function unknown	serine/threonine-protein phosphatase 7 long form homolog [Asparagus officinalis]
NewGene_13462	--	--	--	--	--	--	--	NAD(P)H-quinone oxidoreductase subunit 1, chloroplastic OS=Illicium oligandrum OX=145286 GN=ndhA PE=3 SV=1	--	--	--	--
NewGene_13472	--	--	Molecular Function: protein kinase activity (GO:0004672);; Molecular Function: ATP binding (GO:0005524);;	K02206|4.19e-22|mus:103980619|K02206 cyclin-dependent kinase 2 [EC:2.7.11.22] | (RefSeq) cell division control protein 2 homolog A-like isoform X1	[R]	General function prediction only	Protein kinase domain	Cell division control protein 2 homolog A OS=Antirrhinum majus OX=4151 GN=CDC2A PE=2 SV=2	Cyclin-dependent kinase (Fragment) OS=Juglans nigra x Juglans regia OX=92446 GN=cdc2a PE=4 SV=1	M	Cell wall/membrane/envelope biogenesis	cyclin-dependent kinase, partial [Juglans nigra x Juglans regia]
NewGene_13499	[R]	General function prediction only	--	K09775|9.25e-49|mng:MNEG_8171|K09775 uncharacterized protein | (RefSeq) hypothetical protein	--	--	Divergent PAP2 family	--	Uncharacterized protein OS=Asparagus officinalis OX=4686 GN=A4U43_C05F19890 PE=4 SV=1	S	Function unknown	uncharacterized protein LOC109840007 [Asparagus officinalis]
NewGene_13509	--	--	Cellular Component: integral component of membrane (GO:0016021);;	K15119|8.60e-27|peq:110033163|K15119 solute carrier family 25, member 39/40 | (RefSeq) mitochondrial carrier protein MTM1-like	[C]	Energy production and conversion	Mitochondrial carrier protein	Mitochondrial carrier protein MTM1 OS=Arabidopsis thaliana OX=3702 GN=MTM1 PE=2 SV=1	Mitochondrial substrate/solute carrier OS=Macleaya cordata OX=56857 GN=BVC80_8981g15 PE=3 SV=1	C	Energy production and conversion	PREDICTED: mitochondrial carrier protein MTM1-like [Raphanus sativus]
NewGene_1352	--	--	--	--	--	--	--	--	Putative Transposase-associated domain-containing protein OS=Medicago truncatula OX=3880 GN=MtrunA17_Chr2g0314741 PE=4 SV=1	S	Function unknown	putative Transposase-associated domain-containing protein [Medicago truncatula]
NewGene_13542	--	--	--	--	--	--	--	--	uncharacterized protein LOC104595071 isoform X2 OS=Nelumbo nucifera OX=4432 GN=LOC104595071 PE=4 SV=1	--	--	hypothetical protein FRX31_003535 [Thalictrum thalictroides]
NewGene_13564	--	--	Molecular Function: DNA binding (GO:0003677);;	--	--	--	Domain of unknown function (DUF4413)	--	Putative Zinc finger, BED-type OS=Corchorus capsularis OX=210143 GN=CCACVL1_10223 PE=4 SV=1	E	Amino acid transport and metabolism	putative Zinc finger, BED-type [Corchorus capsularis]
NewGene_13574	--	--	Biological Process: cell-cell signaling involved in cell fate commitment (GO:0045168);;	--	--	--	--	CLAVATA3/ESR (CLE)-related protein 25 OS=Arabidopsis thaliana OX=3702 GN=CLE25 PE=2 SV=1	CLAVATA3/ESR (CLE)-related protein 25-like OS=Phoenix dactylifera OX=42345 GN=LOC103720666 PE=4 SV=1	--	--	uncharacterized protein LOC105046439 [Elaeis guineensis]
NewGene_13576	--	--	Molecular Function: protein binding (GO:0005515);; Cellular Component: cellular_component (GO:0005575);; Cellular Component: intracellular (GO:0005622);; Cellular Component: obsolete cell (GO:0005623);; Cellular Component: cytoplasm (GO:0005737);; Cellular Component: cytosol (GO:0005829);; Cellular Component: obsolete intracellular part (GO:0044424);; Cellular Component: obsolete cytoplasmic part…	K10268|1.01e-20|vvi:100243447|K10268 F-box and leucine-rich repeat protein 2/20 | (RefSeq) F-box protein At3g58530	--	--	Leucine Rich repeat	F-box protein At3g58530 OS=Arabidopsis thaliana OX=3702 GN=At3g58530 PE=2 SV=1	RNI-like superfamily protein isoform 4 (Fragment) OS=Theobroma cacao OX=3641 GN=TCM_025000 PE=4 SV=1	E	Amino acid transport and metabolism	RNI-like superfamily protein isoform 4, partial [Theobroma cacao]
NewGene_13586	[L]	Replication, recombination and repair	Molecular Function: nucleic acid binding (GO:0003676);; Molecular Function: ATP binding (GO:0005524);;	K18655|1.81e-34|aof:109819891|K18655 ATP-dependent RNA helicase DDX19/DBP5 [EC:3.6.4.13] | (RefSeq) DEAD-box ATP-dependent RNA helicase 38-like	[A]	RNA processing and modification	DEAD/DEAH box helicase	DEAD-box ATP-dependent RNA helicase 38 OS=Oryza sativa subsp. japonica OX=39947 GN=Os03g0158200 PE=3 SV=1	Uncharacterized protein OS=Triticum turgidum subsp. durum OX=4567 GN=TRITD_4Bv1G162950 PE=4 SV=1	A	RNA processing and modification	unnamed protein product [Triticum turgidum subsp. durum]
NewGene_13592	--	--	--	--	--	--	zinc-binding in reverse transcriptase	--	zf-RVT domain-containing protein OS=Brassica oleracea OX=3712 GN=BOLC2T07181H PE=4 SV=1	E	Amino acid transport and metabolism	uncharacterized protein LOC112941452 [Solanum lycopersicum]
NewGene_13603	--	--	Cellular Component: integral component of membrane (GO:0016021);;	--	--	--	Domain of unknown function (DUF4281)	Protein MAO HUZI 4, chloroplastic OS=Oryza sativa subsp. japonica OX=39947 GN=MHZ4 PE=2 SV=1	Uncharacterized protein OS=Asparagus officinalis OX=4686 GN=A4U43_C01F29700 PE=4 SV=1	S	Function unknown	protein ABA DEFICIENT 4, chloroplastic-like isoform X1 [Asparagus officinalis]
NewGene_13625	--	--	Cellular Component: chloroplast (GO:0009507);;	K07253|3.26e-16|cic:CICLE_v10013125mg|K07253 phenylpyruvate tautomerase [EC:5.3.2.1] | (RefSeq) hypothetical protein	[V]	Defense mechanisms	--	Uncharacterized aarF domain-containing protein kinase At5g05200, chloroplastic OS=Arabidopsis thaliana OX=3702 GN=At5g05200 PE=1 SV=1	Uncharacterized protein OS=Brassica oleracea var. oleracea OX=109376 PE=3 SV=1	V	Defense mechanisms	Macrophage migration inhibitory factor [Ananas comosus]
NewGene_1363	--	--	Molecular Function: terpene synthase activity (GO:0010333);;	K12742|2.08e-07|aof:109833319|K12742 isoprene synthase [EC:4.2.3.27] | (RefSeq) (-)-alpha-terpineol synthase-like	--	--	--	--	Terpene_synth domain-containing protein (Fragment) OS=Asparagus officinalis OX=4686 GN=A4U43_C03F9610 PE=4 SV=1	--	--	uncharacterized protein A4U43_C03F9610, partial [Asparagus officinalis]
NewGene_13632	--	--	Cellular Component: host cell nucleus (GO:0042025);;	K21777|2.94e-73|aof:109827358|K21777 G2/mitotic-specific cyclin-B, other | (RefSeq) G2/mitotic-specific cyclin S13-7-like	[D]	Cell cycle control, cell division, chromosome partitioning	Cyclin, N-terminal domain	Cyclin-B1-1 OS=Oryza sativa subsp. japonica OX=39947 GN=CYCB1-1 PE=2 SV=2	Cyclin B1 OS=Allium cepa OX=4679 GN=AcCycB1 PE=2 SV=1	D	Cell cycle control, cell division, chromosome partitioning	cyclin B1 [Allium cepa]
NewGene_13635	--	--	--	K17609|1.58e-23|soe:110782859|K17609 nucleoredoxin [EC:1.8.1.8] | (RefSeq) probable nucleoredoxin 1	--	--	AAA domain	Regulator of nonsense transcripts 1 homolog OS=Arabidopsis thaliana OX=3702 GN=UPF1 PE=1 SV=2	Uncharacterized protein OS=Asparagus officinalis OX=4686 GN=A4U43_C05F13460 PE=4 SV=1	S	Function unknown	hypothetical protein GIB67_042697 [Kingdonia uniflora]
NewGene_13640	--	--	Molecular Function: nucleic acid binding (GO:0003676);; Molecular Function: zinc ion binding (GO:0008270);; Biological Process: DNA integration (GO:0015074);;	K03006|6.25e-285|adu:107466525|K03006 DNA-directed RNA polymerase II subunit RPB1 [EC:2.7.7.6] | (RefSeq) LOW QUALITY PROTEIN: DNA-directed RNA polymerase II subunit 1-like	[R]	General function prediction only	Reverse transcriptase (RNA-dependent DNA polymerase)	Retrovirus-related Pol polyprotein from transposon TNT 1-94 OS=Nicotiana tabacum OX=4097 PE=2 SV=1	ADP glucose pyrophosphorylase large subunit 1 OS=Prunus dulcis OX=3755 GN=Prudu_005175 PE=4 SV=1	O	Posttranslational modification, protein turnover, chaperones	ADP glucose pyrophosphorylase large subunit 1 [Prunus dulcis]
NewGene_13667	--	--	Molecular Function: protein kinase activity (GO:0004672);; Molecular Function: ATP binding (GO:0005524);;	K00924|8.73e-21|smo:SELMODRAFT_449521|K00924 kinase [EC:2.7.1.-] | (RefSeq) CRK5-1; CPK related protein kinase 5	[T]	Signal transduction mechanisms	--	Calcium/calmodulin-dependent serine/threonine-protein kinase 1 OS=Oryza sativa subsp. japonica OX=39947 GN=CAMK1 PE=1 SV=1	Protein kinase domain-containing protein (Fragment) OS=Ensete ventricosum OX=4639 GN=B296_00021539 PE=4 SV=1	T	Signal transduction mechanisms	hypothetical protein B296_00021539, partial [Ensete ventricosum]
NewGene_13672	--	--	Molecular Function: endonuclease activity (GO:0004519);; Molecular Function: exonuclease activity (GO:0004527);;	--	--	--	--	--	Endonuclease/exonuclease/phosphatase family protein OS=Medicago truncatula OX=3880 GN=MTR_6g046587 PE=4 SV=1	E	Amino acid transport and metabolism	PREDICTED: uncharacterized protein LOC104445938 [Eucalyptus grandis]
NewGene_13677	--	--	Biological Process: defense response (GO:0006952);; Cellular Component: integral component of membrane (GO:0016021);;	K08472|7.56e-09|aof:109824305|K08472 mlo protein | (RefSeq) LOW QUALITY PROTEIN: MLO-like protein 4	--	--	Mlo family	MLO-like protein 4 OS=Arabidopsis thaliana OX=3702 GN=MLO4 PE=2 SV=2	Uncharacterized protein (Fragment) OS=Asparagus officinalis OX=4686 GN=A4U43_C09F6550 PE=3 SV=1	--	--	LOW QUALITY PROTEIN: MLO-like protein 4 [Asparagus officinalis]
NewGene_13684	--	--	--	--	--	--	--	--	--	--	--	uncharacterized protein LOC113356382 isoform X2 [Papaver somniferum]
NewGene_13693	--	--	--	K15119|5.00e-06|qsu:112032091|K15119 solute carrier family 25, member 39/40 | (RefSeq) mitochondrial carrier protein MTM1 isoform X1	--	--	--	--	--	--	--	--
NewGene_13697	[R]	General function prediction only	Cellular Component: cellular_component (GO:0005575);; Cellular Component: intracellular (GO:0005622);; Cellular Component: obsolete cell (GO:0005623);; Cellular Component: cytoplasm (GO:0005737);; Biological Process: organelle organization (GO:0006996);; Biological Process: biological_process (GO:0008150);; Cellular Component: chloroplast (GO:0009507);; Cellular Component: plastid envelope (GO:00…	--	[R]	General function prediction only	Photosynthesis system II assembly factor YCF48	Photosystem II stability/assembly factor HCF136, chloroplastic OS=Arabidopsis thaliana OX=3702 GN=HCF136 PE=1 SV=1	photosystem II stability/assembly factor HCF136, chloroplastic-like OS=Gossypium hirsutum OX=3635 GN=LOC107887758 PE=4 SV=1	U	Intracellular trafficking, secretion, and vesicular transport	PREDICTED: photosystem II stability/assembly factor HCF136, chloroplastic-like [Gossypium hirsutum]
NewGene_13719	--	--	Molecular Function: nucleic acid binding (GO:0003676);; Biological Process: DNA integration (GO:0015074);;	K01528|7.55e-68|lja:Lj0g3v0199559.2|K01528 dynamin 1/3 [EC:3.6.5.5] | (RefSeq) Lj0g3v0199559.2; -	[R]	General function prediction only	Reverse transcriptase (RNA-dependent DNA polymerase)	Retrovirus-related Pol polyprotein from transposon RE2 OS=Arabidopsis thaliana OX=3702 GN=RE2 PE=4 SV=1	Retrovirus-related Pol polyprotein from transposon TNT 1-94 OS=Vitis vinifera OX=29760 GN=POLX_2917 PE=4 SV=1	K	Transcription	Retrovirus-related Pol polyprotein from transposon TNT 1-94 [Vitis vinifera]
NewGene_13722	--	--	Cellular Component: integral component of membrane (GO:0016021);; Molecular Function: transmembrane transporter activity (GO:0022857);;	--	--	--	--	--	DUF1336 domain-containing protein OS=Asparagus officinalis OX=4686 GN=A4U43_C05F24240 PE=4 SV=1	S	Function unknown	WAT1-related protein [Carex littledalei]
NewGene_13724	--	--	--	--	--	--	Transposase-associated domain	--	Transpos_assoc domain-containing protein OS=Panicum miliaceum OX=4540 GN=C2845_PM01G45080 PE=4 SV=1	--	--	hypothetical protein C2845_PM01G45080 [Panicum miliaceum]
NewGene_13726	--	--	Biological Process: mitotic cell cycle (GO:0000278);; Biological Process: nuclear division (GO:0000280);; Biological Process: mitotic cytokinesis (GO:0000281);; Biological Process: cytokinesis (GO:0000910);; Biological Process: cytokinesis by cell plate formation (GO:0000911);; Biological Process: cell plate assembly (GO:0000919);; Cellular Component: cellular_component (GO:0005575);; Cellular Co…	--	--	--	--	--	SH3 domain-containing protein OS=Zea mays OX=4577 PE=2 SV=1	Z	Cytoskeleton	SH3 domain-containing protein 2-like [Asparagus officinalis]
NewGene_13727	--	--	--	--	--	--	Viral A-type inclusion protein repeat	--	--	--	--	--
NewGene_13732	--	--	--	K01873|1.66e-24|nau:109209380|K01873 valyl-tRNA synthetase [EC:6.1.1.9] | (RefSeq) valine--tRNA ligase, mitochondrial 1-like	[R]	General function prediction only	--	Retrovirus-related Pol polyprotein from transposon TNT 1-94 OS=Nicotiana tabacum OX=4097 PE=2 SV=1	Retrovirus-related Pol polyprotein from transposon TNT 1-94 OS=Vitis vinifera OX=29760 GN=POLX_3436 PE=4 SV=1	L	Replication, recombination and repair	Retrovirus-related Pol polyprotein from transposon TNT 1-94 [Vitis vinifera]
NewGene_13740	--	--	--	--	--	--	--	--	Uncharacterized protein (Fragment) OS=Trifolium pratense OX=57577 GN=L195_g053199 PE=4 SV=1	E	Amino acid transport and metabolism	hypothetical protein L195_g053199, partial [Trifolium pratense]
NewGene_13769	--	--	--	K16196|3.56e-13|pda:103708605|K16196 eukaryotic translation initiation factor 2-alpha kinase 4 [EC:2.7.11.1] | (RefSeq) eIF-2-alpha kinase GCN2	--	--	--	--	Integrase catalytic domain-containing protein OS=Hevea brasiliensis OX=3981 GN=GH714_027391 PE=4 SV=1	L	Replication, recombination and repair	uncharacterized protein LOC109842415 [Asparagus officinalis]
NewGene_13773	--	--	Molecular Function: nucleotide binding (GO:0000166);; Molecular Function: molecular_function (GO:0003674);; Molecular Function: DNA helicase activity (GO:0003678);; Molecular Function: catalytic activity (GO:0003824);; Molecular Function: DNA helicase activity (GO:0004003);; Molecular Function: helicase activity (GO:0004386);; Molecular Function: binding (GO:0005488);; Cellular Component: cellula…	--	--	--	PPR repeat family	--	Uncharacterized protein OS=Gossypium barbadense OX=3634 GN=ES319_A08G147800v1 PE=4 SV=1	K	Transcription	hypothetical protein ES288_A08G162300v1 [Gossypium darwinii]
NewGene_13777	--	--	Molecular Function: protein kinase activity (GO:0004672);; Molecular Function: ATP binding (GO:0005524);; Cellular Component: integral component of membrane (GO:0016021);;	--	--	--	--	--	Uncharacterized protein OS=Asparagus officinalis OX=4686 GN=A4U43_C05F29350 PE=4 SV=1	T	Signal transduction mechanisms	lysM domain receptor-like kinase 3 [Asparagus officinalis]
NewGene_13778	--	--	Cellular Component: proteasome complex (GO:0000502);; Cellular Component: integral component of membrane (GO:0016021);;	--	--	--	--	--	Proteasome subunit alpha type-5 OS=Rhizophora mucronata OX=61149 PE=4 SV=1	--	--	--
NewGene_13798	--	--	Molecular Function: kinase activity (GO:0016301);;	K13137|2.42e-13|zju:107432397|K13137 serine-threonine kinase receptor-associated protein | (RefSeq) serine-threonine kinase receptor-associated protein-like	[I]	Lipid transport and metabolism	--	--	Serine/threonine kinase receptor-associated-like protein (Fragment) OS=Trifolium medium OX=97028 GN=A2U01_0003694 PE=4 SV=1	I	Lipid transport and metabolism	serine-threonine kinase receptor-associated protein-like [Ziziphus jujuba]
NewGene_13799	--	--	Biological Process: protein lipoylation (GO:0009249);; Cellular Component: chloroplast (GO:0009507);; Molecular Function: lipoate synthase activity (GO:0016992);; Molecular Function: metal ion binding (GO:0046872);; Molecular Function: 4 iron, 4 sulfur cluster binding (GO:0051539);; Molecular Function: lipoyl synthase activity (acting on glycine-cleavage complex H protein (GO:0102552);; Molecular…	K03644|2.37e-15|aof:109833075|K03644 lipoyl synthase [EC:2.8.1.8] | (RefSeq) lipoyl synthase 1, chloroplastic	[H]	Coenzyme transport and metabolism	--	Lipoyl synthase 1, chloroplastic OS=Populus trichocarpa OX=3694 GN=LIP1P-1 PE=3 SV=1	Lipoyl synthase, chloroplastic OS=Apostasia shenzhenica OX=1088818 GN=LIP1P PE=3 SV=1	H	Coenzyme transport and metabolism	Lipoyl synthase, chloroplastic [Apostasia shenzhenica]
NewGene_13802	[J]	Translation, ribosomal structure and biogenesis	--	K03650|3.32e-45|aof:109832504|K03650 tRNA modification GTPase [EC:3.6.-.-] | (RefSeq) uncharacterized protein LOC109832504	[J]	Translation, ribosomal structure and biogenesis	GTP-binding protein TrmE N-terminus	Probable tRNA modification GTPase MnmE OS=Cyanidioschyzon merolae (strain 10D) OX=280699 GN=mnmE PE=3 SV=1	TrmE_N domain-containing protein OS=Aegilops tauschii subsp. strangulata OX=200361 PE=4 SV=1	J	Translation, ribosomal structure and biogenesis	tRNA modification GTPase MnmE [Asparagus officinalis]
NewGene_13806	--	--	Molecular Function: protein kinase activity (GO:0004672);; Molecular Function: ATP binding (GO:0005524);;	K13430|6.65e-23|lang:109329417|K13430 serine/threonine-protein kinase PBS1 [EC:2.7.11.1] | (RefSeq) serine/threonine-protein kinase PBS1-like	[T]	Signal transduction mechanisms	Protein tyrosine and serine/threonine kinase	Probable serine/threonine-protein kinase PBL5 OS=Arabidopsis thaliana OX=3702 GN=PBL5 PE=2 SV=1	Protein kinase domain-containing protein OS=Ensete ventricosum OX=4639 GN=GW17_00056229 PE=4 SV=1	T	Signal transduction mechanisms	hypothetical protein GW17_00056229 [Ensete ventricosum]
NewGene_13839	--	--	Cellular Component: extracellular region (GO:0005576);; Cellular Component: cell wall (GO:0005618);; Molecular Function: hydrolase activity (GO:0016787);; Biological Process: cell wall organization (GO:0071555);;	K01280|7.32e-21|spen:107013676|K01280 tripeptidyl-peptidase II [EC:3.4.14.10] | (RefSeq) tripeptidyl-peptidase 2-like isoform X1	[M]	Cell wall/membrane/envelope biogenesis	Pectinacetylesterase	Pectin acetylesterase 10 OS=Arabidopsis thaliana OX=3702 GN=PAE10 PE=2 SV=1	Pectin acetylesterase OS=Dendrobium catenatum OX=906689 GN=MA16_Dca004453 PE=3 SV=1	M	Cell wall/membrane/envelope biogenesis	pectin acetylesterase 12 isoform X2 [Dendrobium catenatum]
NewGene_1384	--	--	Molecular Function: exonuclease activity (GO:0004527);;	--	[R]	General function prediction only	Domain of unknown function (DUF4283)	--	RNA exonuclease 1 OS=Dendrobium catenatum OX=906689 GN=MA16_Dca018006 PE=4 SV=1	E	Amino acid transport and metabolism	uncharacterized protein LOC110111614 [Dendrobium catenatum]
NewGene_13844	--	--	Molecular Function: protein binding (GO:0005515);;	K21596|5.31e-10|nta:107794376|K21596 calmodulin-binding transcription activator | (RefSeq) uncharacterized LOC107794376	--	--	F-box domain	Putative F-box protein At3g25460 OS=Arabidopsis thaliana OX=3702 GN=At3g25460 PE=4 SV=1	F-box domain-containing protein OS=Aquilegia coerulea OX=218851 GN=AQUCO_00500044v1 PE=4 SV=1	S	Function unknown	hypothetical protein AQUCO_00500044v1 [Aquilegia coerulea]
NewGene_13845	--	--	--	--	--	--	--	--	--	S	Function unknown	--
NewGene_13856	--	--	--	--	--	--	--	--	Uncharacterized protein OS=Rhizophora mucronata OX=61149 PE=4 SV=1	--	--	uncharacterized protein C2845_PM07G05780 [Panicum miliaceum]
NewGene_13861	--	--	Molecular Function: GTPase activity (GO:0003924);; Molecular Function: structural constituent of cytoskeleton (GO:0005200);; Molecular Function: GTP binding (GO:0005525);; Cellular Component: microtubule (GO:0005874);; Biological Process: microtubule-based process (GO:0007017);;	K07375|2.81e-50|jcu:105645833|K07375 tubulin beta | (RefSeq) tubulin beta-1 chain	[Z]	Cytoskeleton	Tubulin/FtsZ family, GTPase domain	Tubulin beta-1 chain (Fragment) OS=Avena sativa OX=4498 GN=TUBB1 PE=2 SV=1	Tubulin beta chain (Fragment) OS=Hypericum perforatum OX=65561 PE=3 SV=1	Z	Cytoskeleton	beta-tubulin, partial [Hypericum perforatum]
NewGene_13868	--	--	--	K13126|3.25e-17|ini:109160086|K13126 polyadenylate-binding protein | (RefSeq) uncharacterized LOC109160086	[R]	General function prediction only	--	--	uncharacterized protein LOC107759201 OS=Nicotiana tabacum OX=4097 GN=LOC107759201 PE=4 SV=1	L	Replication, recombination and repair	uncharacterized protein LOC109506093 [Elaeis guineensis]
NewGene_1389	--	--	Biological Process: transition metal ion transport (GO:0000041);; Cellular Component: cellular_component (GO:0005575);; Cellular Component: intracellular (GO:0005622);; Cellular Component: obsolete cell (GO:0005623);; Cellular Component: cytoplasm (GO:0005737);; Cellular Component: vacuole (GO:0005773);; Cellular Component: vacuolar membrane (GO:0005774);; Cellular Component: plasma membrane (GO:…	K01534|2.78e-16|dct:110113424|K01534 Zn2+/Cd2+-exporting ATPase [EC:7.2.2.12 7.2.2.21] | (RefSeq) putative inactive cadmium/zinc-transporting ATPase HMA3 isoform X1	[P]	Inorganic ion transport and metabolism	--	Cadmium/zinc-transporting ATPase HMA2 OS=Oryza sativa subsp. japonica OX=39947 GN=HMA2 PE=1 SV=1	Cadmium/zinc-transporting ATPase HMA2 OS=Dendrobium catenatum OX=906689 GN=HMA2 PE=4 SV=1	P	Inorganic ion transport and metabolism	Cadmium/zinc-transporting ATPase HMA2 [Dendrobium catenatum]
NewGene_13901	--	--	Molecular Function: hydrolase activity, acting on ester bonds (GO:0016788);;	--	--	--	Myb/SANT-like DNA-binding domain	--	Myb_DNA-bind_3 domain-containing protein OS=Acer yangbiense OX=1000413 GN=EZV62_024738 PE=4 SV=1	S	Function unknown	hypothetical protein GIB67_006928 [Kingdonia uniflora]
NewGene_13902	--	--	--	K09753|3.74e-08|aof:109843987|K09753 cinnamoyl-CoA reductase [EC:1.2.1.44] | (RefSeq) cinnamoyl-CoA reductase 1-like isoform X1	--	--	--	--	Uncharacterized protein OS=Arundo donax OX=35708 PE=4 SV=1	--	--	uncharacterized protein A4U43_C05F17520 [Asparagus officinalis]
NewGene_13905	--	--	--	K09753|3.74e-08|aof:109843987|K09753 cinnamoyl-CoA reductase [EC:1.2.1.44] | (RefSeq) cinnamoyl-CoA reductase 1-like isoform X1	--	--	--	--	Uncharacterized protein OS=Arundo donax OX=35708 PE=4 SV=1	--	--	uncharacterized protein A4U43_C05F17520 [Asparagus officinalis]
NewGene_13907	--	--	--	--	--	--	--	--	Uncharacterized protein OS=Trema orientale OX=63057 GN=TorRG33x02_245410 PE=4 SV=1	--	--	hypothetical protein TorRG33x02_245410 [Trema orientale]
NewGene_13911	--	--	--	K09753|3.74e-08|aof:109843987|K09753 cinnamoyl-CoA reductase [EC:1.2.1.44] | (RefSeq) cinnamoyl-CoA reductase 1-like isoform X1	--	--	--	--	Uncharacterized protein OS=Arundo donax OX=35708 PE=4 SV=1	--	--	uncharacterized protein A4U43_C05F17520 [Asparagus officinalis]
NewGene_13927	--	--	--	--	--	--	--	--	Uncharacterized protein OS=Asparagus officinalis OX=4686 GN=A4U43_C03F7800 PE=4 SV=1	--	--	uncharacterized protein LOC109833202 [Asparagus officinalis]
NewGene_13931	--	--	Cellular Component: mediator complex (GO:0016592);;	K15170|2.98e-71|aof:109846807|K15170 mediator of RNA polymerase II transcription subunit 27 | (RefSeq) mediator of RNA polymerase II transcription subunit 27-like	--	--	--	Mediator of RNA polymerase II transcription subunit 27 OS=Arabidopsis thaliana OX=3702 GN=MED27 PE=1 SV=1	Uncharacterized protein OS=Asparagus officinalis OX=4686 GN=A4U43_C07F8040 PE=3 SV=1	S	Function unknown	uncharacterized protein A4U43_C07F8040 [Asparagus officinalis]
NewGene_13954	[G]	Carbohydrate transport and metabolism	Molecular Function: hydrolase activity, hydrolyzing O-glycosyl compounds (GO:0004553);; Biological Process: carbohydrate metabolic process (GO:0005975);;	K01179|5.78e-46|pop:18105035|K01179 endoglucanase [EC:3.2.1.4] | (RefSeq) LOW QUALITY PROTEIN: endoglucanase 13	--	--	Glycosyl hydrolase family 9	Endoglucanase 6 OS=Arabidopsis thaliana OX=3702 GN=At1g64390 PE=2 SV=2	Cellulase OS=Populus trichocarpa OX=3694 GN=POPTR_014G044400 PE=3 SV=1	G	Carbohydrate transport and metabolism	hypothetical protein POPTR_014G044400 [Populus trichocarpa]
NewGene_13956	--	--	Biological Process: reproduction (GO:0000003);; Biological Process: response to acid chemical (GO:0001101);; Biological Process: developmental process involved in reproduction (GO:0003006);; Molecular Function: molecular_function (GO:0003674);; Molecular Function: catalytic activity (GO:0003824);; Molecular Function: glutamate-5-semialdehyde dehydrogenase activity (GO:0004350);; Cellular Componen…	K12657|1.12e-24|ppp:112279186|K12657 delta-1-pyrroline-5-carboxylate synthetase [EC:2.7.2.11 1.2.1.41] | (RefSeq) delta-1-pyrroline-5-carboxylate synthase 1-like	[E]	Amino acid transport and metabolism	--	Delta-1-pyrroline-5-carboxylate synthase OS=Solanum lycopersicum OX=4081 GN=PRO2 PE=2 SV=1	Pyrroline-5-carboxylate synthetase (Fragment) OS=Solanum lycopersicum OX=4081 GN=P5CS PE=2 SV=1	E	Amino acid transport and metabolism	pyrroline-5-carboxylate synthetase, partial [Solanum lycopersicum]
NewGene_13957	--	--	Biological Process: reproduction (GO:0000003);; Biological Process: response to acid chemical (GO:0001101);; Biological Process: developmental process involved in reproduction (GO:0003006);; Molecular Function: molecular_function (GO:0003674);; Molecular Function: catalytic activity (GO:0003824);; Molecular Function: glutamate-5-semialdehyde dehydrogenase activity (GO:0004350);; Cellular Componen…	K12657|3.24e-25|ppp:112279186|K12657 delta-1-pyrroline-5-carboxylate synthetase [EC:2.7.2.11 1.2.1.41] | (RefSeq) delta-1-pyrroline-5-carboxylate synthase 1-like	[E]	Amino acid transport and metabolism	--	Delta-1-pyrroline-5-carboxylate synthase OS=Solanum lycopersicum OX=4081 GN=PRO2 PE=2 SV=1	Pyrroline-5-carboxylate synthetase (Fragment) OS=Solanum lycopersicum OX=4081 GN=P5CS PE=2 SV=1	E	Amino acid transport and metabolism	pyrroline-5-carboxylate synthetase, partial [Solanum lycopersicum]
NewGene_13970	--	--	Molecular Function: translation initiation factor activity (GO:0003743);; Cellular Component: eukaryotic translation initiation factor 3 complex (GO:0005852);; Molecular Function: translation initiation factor binding (GO:0031369);;	K03253|4.38e-12|aof:109830142|K03253 translation initiation factor 3 subunit B | (RefSeq) LOW QUALITY PROTEIN: eukaryotic translation initiation factor 3 subunit B-like	[J]	Translation, ribosomal structure and biogenesis	--	Eukaryotic translation initiation factor 3 subunit B OS=Nicotiana tabacum OX=4097 GN=TIF3B1 PE=2 SV=1	RRM domain-containing protein OS=Asparagus officinalis OX=4686 GN=A4U43_C02F4820 PE=4 SV=1	J	Translation, ribosomal structure and biogenesis	uncharacterized protein A4U43_C02F4820 [Asparagus officinalis]
NewGene_13974	--	--	--	--	--	--	--	--	Sum1 OS=Arundo donax OX=35708 PE=4 SV=1	--	--	--
NewGene_13977	--	--	--	--	--	--	--	--	Uncharacterized protein OS=Asparagus officinalis OX=4686 GN=A4U43_C01F34300 PE=4 SV=1	O	Posttranslational modification, protein turnover, chaperones	uncharacterized protein LOC109844251 isoform X1 [Asparagus officinalis]
NewGene_1398	--	--	Molecular Function: protein serine/threonine kinase activity (GO:0004674);; Molecular Function: ATP binding (GO:0005524);; Biological Process: signal transduction (GO:0007165);;	K07198|3.82e-09|cmax:111472546|K07198 5'-AMP-activated protein kinase, catalytic alpha subunit [EC:2.7.11.11] | (RefSeq) CBL-interacting serine/threonine-protein kinase 6-like	[T]	Signal transduction mechanisms	--	CBL-interacting serine/threonine-protein kinase 6 OS=Arabidopsis thaliana OX=3702 GN=CIPK6 PE=1 SV=1	Non-specific serine/threonine protein kinase OS=Phoenix dactylifera OX=42345 GN=LOC103714244 PE=3 SV=1	--	--	CBL-interacting protein kinase 6 [Elaeis guineensis]
NewGene_13987	--	--	Biological Process: ribosomal large subunit assembly (GO:0000027);; Molecular Function: ATP binding (GO:0005524);; Cellular Component: nucleus (GO:0005634);; Molecular Function: ATPase activity (GO:0016887);;	K14572|8.81e-47|aof:109838135|K14572 midasin | (RefSeq) midasin	[R]	General function prediction only	--	Midasin OS=Arabidopsis thaliana OX=3702 GN=MDN1 PE=1 SV=1	Midasin OS=Asparagus officinalis OX=4686 GN=A4U43_C04F3290 PE=3 SV=1	S	Function unknown	uncharacterized protein A4U43_C04F3290 [Asparagus officinalis]
NewGene_13988	--	--	Biological Process: ribosomal large subunit assembly (GO:0000027);; Molecular Function: ATP binding (GO:0005524);; Cellular Component: nucleus (GO:0005634);; Molecular Function: ATPase activity (GO:0016887);;	K14572|2.59e-18|aof:109838135|K14572 midasin | (RefSeq) midasin	--	--	--	--	Midasin OS=Asparagus officinalis OX=4686 GN=A4U43_C04F3290 PE=3 SV=1	S	Function unknown	uncharacterized protein A4U43_C04F3290 [Asparagus officinalis]
NewGene_1399	--	--	Molecular Function: molecular_function (GO:0003674);; Molecular Function: binding (GO:0005488);; Molecular Function: protein binding (GO:0005515);; Cellular Component: cellular_component (GO:0005575);; Cellular Component: intracellular (GO:0005622);; Cellular Component: obsolete cell (GO:0005623);; Cellular Component: nucleus (GO:0005634);; Cellular Component: cytoskeleton (GO:0005856);; Cellular…	--	--	--	--	--	Uncharacterized protein OS=Asparagus officinalis OX=4686 GN=A4U43_C07F33990 PE=4 SV=1	S	Function unknown	protein IQ-DOMAIN 1-like [Asparagus officinalis]
NewGene_14016	[G]	Carbohydrate transport and metabolism	Molecular Function: monooxygenase activity (GO:0004497);; Cellular Component: plastid (GO:0009536);; Biological Process: photorespiration (GO:0009853);; Biological Process: carbon fixation (GO:0015977);; Biological Process: photosynthesis (GO:0015979);; Molecular Function: ribulose-bisphosphate carboxylase activity (GO:0016984);;	K01602|7.28e-53|aof:109840441|K01602 ribulose-bisphosphate carboxylase small chain [EC:4.1.1.39] | (RefSeq) ribulose bisphosphate carboxylase small chain clone 512-like	--	--	Ribulose bisphosphate carboxylase, small chain	Ribulose bisphosphate carboxylase small chain SSU1, chloroplastic OS=Lemna gibba OX=4470 GN=SSU1 PE=2 SV=2	Ribulose bisphosphate carboxylase small chain OS=Ananas comosus OX=4615 GN=ACMD2_13562 PE=3 SV=1	E	Amino acid transport and metabolism	Ribulose bisphosphate carboxylase small chain, chloroplastic [Ananas comosus]
NewGene_14045	--	--	--	--	--	--	Plant transposase (Ptta/En/Spm family)	--	uncharacterized protein LOC107787500 isoform X3 OS=Nicotiana tabacum OX=4097 GN=LOC107787500 PE=4 SV=1	--	--	PREDICTED: uncharacterized protein LOC107787500 isoform X3 [Nicotiana tabacum]
NewGene_14074	--	--	Cellular Component: extracellular region (GO:0005576);; Cellular Component: cell wall (GO:0005618);; Biological Process: plant-type cell wall organization (GO:0009664);; Cellular Component: membrane (GO:0016020);;	K20628|7.60e-29|gab:108480998|K20628 expansin | (RefSeq) expansin-A5	--	--	Lytic transglycolase	Expansin-A4 OS=Arabidopsis thaliana OX=3702 GN=EXPA4 PE=1 SV=1	Expansin OS=Brassica rapa subsp. pekinensis OX=51351 PE=3 SV=1	S	Function unknown	PREDICTED: expansin-A4-like [Brassica oleracea var. oleracea]
NewGene_14076	--	--	Cellular Component: integral component of membrane (GO:0016021);;	--	--	--	--	--	Transmembrane protein 252 OS=Striga asiatica OX=4170 GN=STAS_27908 PE=4 SV=1	--	--	transmembrane protein 252 [Striga asiatica]
NewGene_14129	--	--	--	K09533|1.76e-15|pop:7476252|K09533 DnaJ homolog subfamily C member 13 | (RefSeq) dnaJ homolog subfamily C GRV2	[UO]	--	--	DnaJ homolog subfamily C GRV2 OS=Arabidopsis thaliana OX=3702 GN=GRV2 PE=1 SV=1	DnaJ-like subfamily C GRV2 OS=Vitis vinifera OX=29760 GN=GRV2_2 PE=4 SV=1	--	--	dnaJ homolog subfamily C GRV2-like [Sesamum indicum]
NewGene_14143	--	--	--	--	[R]	General function prediction only	Putative serine esterase (DUF676)	--	putative lipase C4A8.10 isoform X3 OS=Phoenix dactylifera OX=42345 GN=LOC103715810 PE=4 SV=1	S	Function unknown	putative lipase YOR059C [Asparagus officinalis]
NewGene_14155	[L]	Replication, recombination and repair	Molecular Function: DNA photolyase activity (GO:0003913);; Biological Process: DNA repair (GO:0006281);;	K01669|1.32e-24|sita:101781209|K01669 deoxyribodipyrimidine photo-lyase [EC:4.1.99.3] | (RefSeq) cryptochrome DASH, chloroplastic/mitochondrial	[LT]	--	DNA photolyase	Cryptochrome DASH, chloroplastic/mitochondrial OS=Oryza sativa subsp. japonica OX=39947 GN=CRYD PE=2 SV=1	Cryptochrome DASH, chloroplastic/mitochondrial OS=Panicum miliaceum OX=4540 GN=C2845_PM10G18190 PE=3 SV=1	--	--	cryptochrome DASH, chloroplastic/mitochondrial [Panicum miliaceum]
NewGene_14157	--	--	Cellular Component: integral component of membrane (GO:0016021);;	--	--	--	Domain of unknown function (DUF4281)	Protein MAO HUZI 4, chloroplastic OS=Oryza sativa subsp. japonica OX=39947 GN=MHZ4 PE=2 SV=1	Uncharacterized protein OS=Arundo donax OX=35708 PE=4 SV=1	S	Function unknown	protein MAO HUZI 4, chloroplastic-like [Prunus avium]
NewGene_14164	--	--	--	K12447|3.40e-18|thj:104808371|K12447 UDP-sugar pyrophosphorylase [EC:2.7.7.64] | (RefSeq) uncharacterized protein LOC104808371	[R]	General function prediction only	--	--	Uncharacterized protein OS=Nyssa sinensis OX=561372 GN=F0562_010359 PE=4 SV=1	L	Replication, recombination and repair	uncharacterized protein LOC111892023 [Lactuca sativa]
NewGene_14206	--	--	--	K03006|5.01e-38|adu:107466525|K03006 DNA-directed RNA polymerase II subunit RPB1 [EC:2.7.7.6] | (RefSeq) LOW QUALITY PROTEIN: DNA-directed RNA polymerase II subunit 1-like	[R]	General function prediction only	GAG-pre-integrase domain	--	Uncharacterized protein OS=Hevea brasiliensis OX=3981 GN=GH714_007243 PE=4 SV=1	O	Posttranslational modification, protein turnover, chaperones	hypothetical protein GH714_007243 [Hevea brasiliensis]
NewGene_14207	[M]	Cell wall/membrane/envelope biogenesis	Molecular Function: hydrolase activity, acting on ester bonds (GO:0016788);;	K01114|2.33e-40|dct:110093160|K01114 phospholipase C [EC:3.1.4.3] | (RefSeq) LOW QUALITY PROTEIN: non-specific phospholipase C4	--	--	Phosphoesterase family	Non-specific phospholipase C4 OS=Arabidopsis thaliana OX=3702 GN=NPC4 PE=1 SV=1	Phospholipase C OS=Dendrobium catenatum OX=906689 GN=MA16_Dca016165 PE=4 SV=1	M	Cell wall/membrane/envelope biogenesis	LOW QUALITY PROTEIN: non-specific phospholipase C4-like [Asparagus officinalis]
NewGene_14210	--	--	--	--	--	--	--	--	Uncharacterized protein OS=Cinnamomum micranthum f. kanehirae OX=337451 GN=CKAN_01618900 PE=4 SV=1	--	--	hypothetical protein CKAN_01618900 [Cinnamomum micranthum f. kanehirae]
NewGene_14243	--	--	Cellular Component: integral component of membrane (GO:0016021);; Biological Process: sterol biosynthetic process (GO:0016126);; Molecular Function: oxidoreductase activity, acting on the CH-CH group of donors, NAD or NADP as acceptor (GO:0016628);;	K00213|4.49e-33|psom:113298926|K00213 7-dehydrocholesterol reductase [EC:1.3.1.21] | (RefSeq) 7-dehydrocholesterol reductase	[IT]	--	Ergosterol biosynthesis ERG4/ERG24 family	7-dehydrocholesterol reductase OS=Arabidopsis thaliana OX=3702 GN=DWF5 PE=1 SV=1	Putative ergosterol biosynthesis ERG4/ERG24 OS=Helianthus annuus OX=4232 GN=HannXRQ_Chr08g0213091 PE=3 SV=1	--	--	putative 7-dehydrocholesterol reductase [Helianthus annuus]
NewGene_14266	--	--	Cellular Component: cytoplasm (GO:0005737);; Molecular Function: lipid transfer activity (GO:0120013);;	--	[G]	Carbohydrate transport and metabolism	Glycolipid transfer protein (GLTP)	Glycolipid transfer protein 1 OS=Arabidopsis thaliana OX=3702 GN=GLTP1 PE=2 SV=1	GLTP domain-containing protein OS=Aquilegia coerulea OX=218851 GN=AQUCO_03400316v1 PE=4 SV=1	G	Carbohydrate transport and metabolism	glycolipid transfer protein 1 [Elaeis guineensis]
NewGene_14273	--	--	--	K09753|3.74e-08|aof:109843987|K09753 cinnamoyl-CoA reductase [EC:1.2.1.44] | (RefSeq) cinnamoyl-CoA reductase 1-like isoform X1	--	--	--	--	Uncharacterized protein OS=Arundo donax OX=35708 PE=4 SV=1	--	--	uncharacterized protein A4U43_C05F17520 [Asparagus officinalis]
NewGene_14281	--	--	Biological Process: proteolysis (GO:0006508);; Molecular Function: cysteine-type peptidase activity (GO:0008234);;	--	--	--	Ulp1 protease family, C-terminal catalytic domain	--	--	--	--	--
NewGene_14285	--	--	Molecular Function: ATP binding (GO:0005524);; Molecular Function: 1-phosphatidylinositol-4-phosphate 5-kinase activity (GO:0016308);;	K00889|3.77e-26|egu:105059076|K00889 1-phosphatidylinositol-4-phosphate 5-kinase [EC:2.7.1.68] | (RefSeq) phosphatidylinositol 4-phosphate 5-kinase 9	[T]	Signal transduction mechanisms	--	Phosphatidylinositol 4-phosphate 5-kinase 9 OS=Arabidopsis thaliana OX=3702 GN=PIP5K9 PE=1 SV=2	Phosphatidylinositol 4-phosphate 5-kinase OS=Phoenix dactylifera OX=42345 GN=LOC103705496 PE=4 SV=1	T	Signal transduction mechanisms	phosphatidylinositol 4-phosphate 5-kinase 9-like [Carica papaya]
NewGene_14303	--	--	--	--	--	--	Cysteine-rich TM module stress tolerance	--	CYSTM domain-containing protein OS=Asparagus officinalis OX=4686 GN=A4U43_C07F37340 PE=4 SV=1	--	--	uncharacterized protein A4U43_C07F37340 [Asparagus officinalis]
NewGene_14308	--	--	--	--	--	--	Cysteine-rich TM module stress tolerance	--	CYSTM domain-containing protein OS=Asparagus officinalis OX=4686 GN=A4U43_C07F37340 PE=4 SV=1	--	--	uncharacterized protein A4U43_C07F37340 [Asparagus officinalis]
NewGene_14321	--	--	Cellular Component: integral component of membrane (GO:0016021);;	--	--	--	AUX/IAA family	Rhodanese-like domain-containing protein 9, chloroplastic OS=Arabidopsis thaliana OX=3702 GN=STR9 PE=2 SV=1	Uncharacterized protein OS=Ensete ventricosum OX=4639 GN=B296_00012926 PE=4 SV=1	V	Defense mechanisms	rhodanese-like domain-containing protein 9, chloroplastic [Abrus precatorius]
NewGene_14329	[R]	General function prediction only	--	--	--	--	Aldo/keto reductase family	--	Aldo_ket_red domain-containing protein OS=Beta vulgaris subsp. vulgaris OX=3555 GN=BVRB_8g201980 PE=4 SV=1	C	Energy production and conversion	hypothetical protein BVRB_8g201980 isoform G [Beta vulgaris subsp. vulgaris]
NewGene_14344	--	--	--	K22804|1.12e-17|bna:106442438|K22804 structural maintenance of chromosomes protein 6 | (RefSeq) structural maintenance of chromosomes protein 6B-like	[R]	General function prediction only	Reverse transcriptase (RNA-dependent DNA polymerase)	Uncharacterized mitochondrial protein AtMg01250 OS=Arabidopsis thaliana OX=3702 GN=AtMg01250 PE=4 SV=1	Retrotransposon protein putative unclassified (Fragment) OS=Trifolium medium OX=97028 GN=A2U01_0011106 PE=4 SV=1	E	Amino acid transport and metabolism	uncharacterized protein LOC109821509 [Asparagus officinalis]
NewGene_1435	--	--	--	--	--	--	--	--	Uncharacterized protein OS=Allium cepa OX=4679 GN=11.t00005 PE=4 SV=1	--	--	hypothetical protein 11.t00005 [Allium cepa]
NewGene_14353	--	--	--	K20823|1.42e-07|vvi:100250870|K20823 N-alpha-acetyltransferase 35, NatC auxiliary subunit | (RefSeq) N-alpha-acetyltransferase 35, NatC auxiliary subunit-like	[R]	General function prediction only	--	--	Putative mitochondrial protein OS=Vitis vinifera OX=29760 GN=AtMg01250_239 PE=4 SV=1	E	Amino acid transport and metabolism	putative mitochondrial protein [Vitis vinifera]
NewGene_14359	--	--	Molecular Function: DNA binding (GO:0003677);; Molecular Function: protein dimerization activity (GO:0046983);;	--	--	--	--	--	Uncharacterized protein OS=Prunus persica OX=3760 GN=PRUPE_ppa023051mg PE=4 SV=1	L	Replication, recombination and repair	--
NewGene_14360	--	--	Cellular Component: cellular_component (GO:0005575);; Cellular Component: intracellular (GO:0005622);; Cellular Component: obsolete cell (GO:0005623);; Cellular Component: cytoplasm (GO:0005737);; Cellular Component: vacuole (GO:0005773);; Cellular Component: vacuolar membrane (GO:0005774);; Cellular Component: Golgi apparatus (GO:0005794);; Cellular Component: cytosol (GO:0005829);; Cellular Com…	K06630|1.03e-19|ccaj:109816845|K06630 14-3-3 protein epsilon | (RefSeq) 14-3-3-like protein A	[O]	Posttranslational modification, protein turnover, chaperones	14-3-3 protein	14-3-3-like protein GF14-B OS=Oryza sativa subsp. japonica OX=39947 GN=GF14B PE=1 SV=2	14-3-3-like protein OS=Glycine soja OX=3848 GN=glysoja_032247 PE=3 SV=1	O	Posttranslational modification, protein turnover, chaperones	14-3-3-like protein [Glycine soja]
NewGene_14361	--	--	Molecular Function: ATP transmembrane transporter activity (GO:0005347);; Cellular Component: mitochondrial inner membrane (GO:0005743);; Cellular Component: integral component of membrane (GO:0016021);;	K05863|3.41e-67|sly:544050|K05863 solute carrier family 25 (mitochondrial adenine nucleotide translocator), member 4/5/6/31 | (RefSeq) ADP/ATP translocator	[C]	Energy production and conversion	Mitochondrial carrier protein	ADP,ATP carrier protein 1, mitochondrial OS=Triticum aestivum OX=4565 GN=ANT-G1 PE=3 SV=1	Putative ADP,ATP carrier protein-like OS=Solanum chacoense OX=4108 PE=3 SV=1	C	Energy production and conversion	hypothetical protein FNV43_RR20646 [Rhamnella rubrinervis]
NewGene_14387	--	--	Molecular Function: nucleic acid binding (GO:0003676);; Biological Process: DNA integration (GO:0015074);;	K02469|1.01e-59|lang:109359716|K02469 DNA gyrase subunit A [EC:5.6.2.2] | (RefSeq) DNA gyrase subunit A, chloroplastic/mitochondrial-like	[R]	General function prediction only	--	--	Pol protein OS=Cucumis melo var. makuwa OX=1194695 GN=E6C27_scaffold41502G00010 PE=4 SV=1	H	Coenzyme transport and metabolism	pol protein [Cucumis melo var. makuwa]
NewGene_14396	--	--	Biological Process: maturation of SSU-rRNA from tricistronic rRNA transcript (SSU-rRNA, 5.8S rRNA, LSU-rRNA) (GO:0000462);;	K14800|8.01e-16|aof:109822470|K14800 pre-rRNA-processing protein TSR2 | (RefSeq) pre-rRNA-processing protein TSR2-like	--	--	Pre-rRNA-processing protein TSR2	--	Uncharacterized protein OS=Amborella trichopoda OX=13333 GN=AMTR_s00004p00031260 PE=3 SV=1	--	--	pre-rRNA-processing protein TSR2-like [Asparagus officinalis]
NewGene_14400	--	--	Cellular Component: ESCRT I complex (GO:0000813);; Biological Process: protein transport to vacuole involved in ubiquitin-dependent protein catabolic process via the multivesicular body sorting pathway (GO:0043328);; Molecular Function: protein-containing complex binding (GO:0044877);;	K12184|2.76e-23|egu:105032363|K12184 ESCRT-I complex subunit VPS28 | (RefSeq) vacuolar protein sorting-associated protein 28 homolog 1-like	[U]	Intracellular trafficking, secretion, and vesicular transport	VPS28 protein	Vacuolar protein sorting-associated protein 28 homolog 2 OS=Arabidopsis thaliana OX=3702 GN=VPS28-2 PE=1 SV=2	Vacuolar protein sorting-associated protein 28 homolog OS=Zostera marina OX=29655 GN=ZOSMA_467G00170 PE=3 SV=1	U	Intracellular trafficking, secretion, and vesicular transport	hypothetical protein ZOSMA_467G00170 [Zostera marina]
NewGene_14402	--	--	Biological Process: reproduction (GO:0000003);; Cellular Component: ubiquitin ligase complex (GO:0000151);; Molecular Function: inositol hexakisphosphate binding (GO:0000822);; Biological Process: developmental process involved in reproduction (GO:0003006);; Molecular Function: molecular_function (GO:0003674);; Molecular Function: catalytic activity (GO:0003824);; Molecular Function: ubiquitin-pr…	K14485|7.68e-22|aof:109827914|K14485 transport inhibitor response 1 | (RefSeq) transport inhibitor response 1-like protein Os05g0150500	[R]	General function prediction only	--	Transport inhibitor response 1-like protein Os05g0150500 OS=Oryza sativa subsp. japonica OX=39947 GN=Os05g0150500 PE=2 SV=2	F-box domain-containing protein OS=Ensete ventricosum OX=4639 GN=GW17_00042621 PE=4 SV=1	S	Function unknown	transport inhibitor response 1-like protein Os05g0150500 [Asparagus officinalis]
NewGene_1441	--	--	Molecular Function: DNA binding (GO:0003677);; Cellular Component: nucleus (GO:0005634);;	K09422|6.19e-20|aof:109831949|K09422 transcription factor MYB, plant | (RefSeq) transcription factor MYB86-like	[K]	Transcription	--	Transcription factor MYB61 OS=Arabidopsis thaliana OX=3702 GN=MYB61 PE=2 SV=1	HTH myb-type domain-containing protein OS=Trifolium subterraneum OX=3900 GN=TSUD_35770 PE=4 SV=1	K	Transcription	hypothetical protein TSUD_35770 [Trifolium subterraneum]
NewGene_14428	--	--	Cellular Component: integral component of membrane (GO:0016021);;	K02575|7.13e-14|aof:109850163|K02575 MFS transporter, NNP family, nitrate/nitrite transporter | (RefSeq) high-affinity nitrate transporter 2.1-like isoform X1	--	--	--	High-affinity nitrate transporter 2.1 OS=Arabidopsis thaliana OX=3702 GN=NRT2.1 PE=1 SV=1	Putative nitrate transporter (Fragment) OS=Populus simonii x (Populus nigra x Salix matsudana) OX=1304939 GN=NRT2;4B PE=2 SV=1	P	Inorganic ion transport and metabolism	putative nitrate transporter, partial [Populus simonii x (Populus nigra x Salix matsudana)]
NewGene_14429	--	--	--	K13116|1.06e-15|pda:103723897|K13116 ATP-dependent RNA helicase DDX41 [EC:3.6.4.13] | (RefSeq) DEAD-box ATP-dependent RNA helicase 35-like	[R]	General function prediction only	Chromo (CHRromatin Organisation MOdifier) domain	--	Putative ovule protein (Fragment) OS=Solanum chacoense OX=4108 PE=4 SV=1	L	Replication, recombination and repair	uncharacterized protein LOC109842415 [Asparagus officinalis]
NewGene_14433	--	--	Cellular Component: integral component of membrane (GO:0016021);;	--	--	--	AUX/IAA family	Rhodanese-like domain-containing protein 9, chloroplastic OS=Arabidopsis thaliana OX=3702 GN=STR9 PE=2 SV=1	Uncharacterized protein OS=Ensete ventricosum OX=4639 GN=B296_00012926 PE=4 SV=1	V	Defense mechanisms	rhodanese-like domain-containing protein 9, chloroplastic [Abrus precatorius]
NewGene_14445	[QV]	--	Molecular Function: iron ion binding (GO:0005506);; Molecular Function: oxidoreductase activity, acting on paired donors, with incorporation or reduction of molecular oxygen (GO:0016705);; Molecular Function: heme binding (GO:0020037);;	K20667|8.29e-53|lsv:111885048|K20667 beta-amyrin 28-monooxygenase [EC:1.14.14.126] | (RefSeq) beta-amyrin 28-oxidase-like	[QI]	--	Cytochrome P450	Beta-amyrin 28-monooxygenase OS=Panax ginseng OX=4054 GN=CYP716A52v2 PE=1 SV=1	Uncharacterized protein OS=Asparagus officinalis OX=4686 GN=A4U43_C07F37670 PE=3 SV=1	Q	Secondary metabolites biosynthesis, transport and catabolism	beta-amyrin 28-monooxygenase [Elaeis guineensis]
NewGene_14464	--	--	Molecular Function: actin binding (GO:0003779);;	--	--	--	--	--	Protein NETWORKED 1D OS=Ananas comosus OX=4615 GN=ACMD2_05907 PE=4 SV=1	--	--	uncharacterized protein A4U43_C08F18770 [Asparagus officinalis]
NewGene_14467	--	--	--	K14300|2.05e-49|pda:103721930|K14300 nuclear pore complex protein Nup133 | (RefSeq) LOW QUALITY PROTEIN: nuclear pore complex protein NUP133	--	--	Transposase family tnp2	--	Uncharacterized protein OS=Rosa chinensis OX=74649 GN=RchiOBHm_Chr4g0436001 PE=4 SV=1	S	Function unknown	PREDICTED: uncharacterized protein LOC103939011 [Pyrus x bretschneideri]
NewGene_14471	--	--	Molecular Function: transmembrane receptor protein serine/threonine kinase activity (GO:0004675);; Molecular Function: ATP binding (GO:0005524);; Cellular Component: plasma membrane (GO:0005886);; Biological Process: protein phosphorylation (GO:0006468);;	K01180|2.19e-32|cmax:111487562|K01180 endo-1,3(4)-beta-glucanase [EC:3.2.1.6] | (RefSeq) uncharacterized protein LOC111487562	[T]	Signal transduction mechanisms	Protein kinase domain	Proline-rich receptor-like protein kinase PERK10 OS=Arabidopsis thaliana OX=3702 GN=PERK10 PE=1 SV=2	proline-rich receptor-like protein kinase PERK8 OS=Nicotiana tabacum OX=4097 GN=LOC107764962 PE=3 SV=1	T	Signal transduction mechanisms	PREDICTED: proline-rich receptor-like protein kinase PERK8 [Nicotiana tabacum]
NewGene_14473	--	--	Molecular Function: DNA binding (GO:0003677);; Molecular Function: protein dimerization activity (GO:0046983);;	--	--	--	--	--	BED-type domain-containing protein OS=Prunus persica OX=3760 GN=PRUPE_ppa020338mg PE=4 SV=1	L	Replication, recombination and repair	lectin protein kinase family protein, partial [Prunus dulcis]
NewGene_14493	--	--	Cellular Component: integral component of membrane (GO:0016021);;	K23544|1.35e-23|aof:109826312|K23544 serine incorporator 1/3 | (RefSeq) probable serine incorporator	--	--	--	--	Uncharacterized protein OS=Asparagus officinalis OX=4686 GN=A4U43_C01F20200 PE=3 SV=1	S	Function unknown	uncharacterized protein A4U43_C01F20200 [Asparagus officinalis]
NewGene_14512	--	--	Molecular Function: beta-galactosidase activity (GO:0004565);; Biological Process: carbohydrate metabolic process (GO:0005975);; Molecular Function: carbohydrate binding (GO:0030246);;	--	[G]	Carbohydrate transport and metabolism	--	Beta-galactosidase OS=Asparagus officinalis OX=4686 PE=2 SV=1	Beta-galactosidase OS=Asparagus officinalis OX=4686 GN=A4U43_C06F11690 PE=3 SV=1	G	Carbohydrate transport and metabolism	beta-galactosidase-like [Asparagus officinalis]
NewGene_14520	--	--	Biological Process: intracellular protein transport (GO:0006886);; Molecular Function: Ran GTPase binding (GO:0008536);;	--	--	--	--	--	Importin N-terminal domain-containing protein OS=Ananas comosus OX=4615 GN=ACMD2_02472 PE=4 SV=1	S	Function unknown	importin beta-like SAD2 homolog isoform X2 [Asparagus officinalis]
NewGene_14545	--	--	--	--	--	--	--	--	Uncharacterized protein (Fragment) OS=Cephalotus follicularis OX=3775 GN=CFOL_v3_35852 PE=4 SV=1	--	--	uncharacterized protein LOC113357182 [Papaver somniferum]
NewGene_14549	--	--	Cellular Component: Golgi apparatus (GO:0005794);; Biological Process: plant-type secondary cell wall biogenesis (GO:0009834);; Molecular Function: glucuronosyltransferase activity (GO:0015020);; Cellular Component: integral component of membrane (GO:0016021);; Biological Process: xylan biosynthetic process (GO:0045492);;	K20890|8.86e-36|aof:109825219|K20890 xylan alpha-glucuronosyltransferase [EC:2.4.1.-] | (RefSeq) UDP-glucuronate:xylan alpha-glucuronosyltransferase 1-like isoform X1	[G]	Carbohydrate transport and metabolism	--	Putative UDP-glucuronate:xylan alpha-glucuronosyltransferase 3 OS=Arabidopsis thaliana OX=3702 GN=GUX3 PE=2 SV=1	Hexosyltransferase OS=Asparagus officinalis OX=4686 GN=A4U43_C10F9760 PE=3 SV=1	G	Carbohydrate transport and metabolism	UDP-glucuronate:xylan alpha-glucuronosyltransferase 1-like isoform X2 [Asparagus officinalis]
NewGene_14561	[P]	Inorganic ion transport and metabolism	Molecular Function: carbonate dehydratase activity (GO:0004089);; Molecular Function: zinc ion binding (GO:0008270);;	K01674|4.66e-37|tcc:18590909|K01674 carbonic anhydrase [EC:4.2.1.1] | (RefSeq) alpha carbonic anhydrase 7	[R]	General function prediction only	Eukaryotic-type carbonic anhydrase	Alpha carbonic anhydrase 7 OS=Arabidopsis thaliana OX=3702 GN=ACA7 PE=2 SV=1	Alpha-carbonic anhydrase domain-containing protein OS=Salix brachista OX=2182728 GN=DKX38_013636 PE=3 SV=1	P	Inorganic ion transport and metabolism	hypothetical protein DKX38_013636 [Salix brachista]
NewGene_14564	--	--	--	--	--	--	Plant transposase (Ptta/En/Spm family)	--	Uncharacterized protein OS=Fagus sylvatica OX=28930 GN=FSB_LOCUS43152 PE=4 SV=1	--	--	uncharacterized protein LOC115717400 [Cannabis sativa]
NewGene_14575	--	--	Molecular Function: protein dimerization activity (GO:0046983);;	K01230|9.14e-20|vvi:100242837|K01230 mannosyl-oligosaccharide alpha-1,2-mannosidase [EC:3.2.1.113] | (RefSeq) mannosyl-oligosaccharide 1,2-alpha-mannosidase MNS1	--	--	hAT family C-terminal dimerisation region	--	Dimer_Tnp_hAT domain-containing protein OS=Cinnamomum micranthum f. kanehirae OX=337451 GN=CKAN_00144800 PE=4 SV=1	S	Function unknown	uncharacterized protein LOC113738351 [Coffea arabica]
NewGene_14577	--	--	--	K12251|3.98e-06|lja:Lj0g3v0164619.1|K12251 N-carbamoylputrescine amidase [EC:3.5.1.53] | (RefSeq) Lj0g3v0164619.1; -	--	--	--	--	Uncharacterized protein (Fragment) OS=Cephalotus follicularis OX=3775 GN=CFOL_v3_24388 PE=4 SV=1	L	Replication, recombination and repair	hypothetical protein CFOL_v3_24388, partial [Cephalotus follicularis]
NewGene_14587	--	--	--	--	--	--	--	--	Transposase_23 domain-containing protein OS=Acer yangbiense OX=1000413 GN=EZV62_019051 PE=4 SV=1	--	--	uncharacterized protein LOC111374014 isoform X1 [Olea europaea var. sylvestris]
NewGene_14606	--	--	Molecular Function: nuclease activity (GO:0004518);; Cellular Component: cytoplasm (GO:0005737);; Cellular Component: RISC complex (GO:0016442);; Biological Process: gene silencing by RNA (GO:0031047);;	--	[K]	Transcription	Staphylococcal nuclease homologue	Ribonuclease TUDOR 2 OS=Arabidopsis thaliana OX=3702 GN=TSN2 PE=1 SV=1	Ribonuclease OS=Aquilegia coerulea OX=218851 GN=AQUCO_02500377v1 PE=4 SV=1	K	Transcription	ribonuclease TUDOR 2-like isoform X1 [Camellia sinensis]
NewGene_14616	--	--	Cellular Component: integral component of membrane (GO:0016021);; Molecular Function: transmembrane transporter activity (GO:0022857);;	K23717|6.06e-24|crb:17876874|K23717 solute carrier family 23 (nucleobase transporter), member 2 | (RefSeq) nucleobase-ascorbate transporter 5	[F]	Nucleotide transport and metabolism	--	Nucleobase-ascorbate transporter 7 OS=Arabidopsis thaliana OX=3702 GN=NAT7 PE=2 SV=2	Uncharacterized protein OS=Musa balbisiana OX=52838 GN=C4D60_Mb09t13260 PE=4 SV=1	F	Nucleotide transport and metabolism	hypothetical protein C4D60_Mb09t13260 [Musa balbisiana]
NewGene_14627	--	--	Cellular Component: photosystem I (GO:0009522);; Cellular Component: photosystem II (GO:0009523);; Cellular Component: chloroplast thylakoid membrane (GO:0009535);; Biological Process: photosynthesis, light harvesting (GO:0009765);; Cellular Component: integral component of membrane (GO:0016021);; Molecular Function: chlorophyll binding (GO:0016168);; Biological Process: protein-chromophore linka…	K08911|1.30e-16|lsv:111884904|K08911 light-harvesting complex I chlorophyll a/b binding protein 5 | (RefSeq) photosystem I chlorophyll a/b-binding protein 5, chloroplastic	--	--	Chlorophyll A-B binding protein	Photosystem I chlorophyll a/b-binding protein 5, chloroplastic OS=Arabidopsis thaliana OX=3702 GN=LHCA5 PE=1 SV=1	Chlorophyll a-b binding protein, chloroplastic OS=Habenaria pantlingiana OX=1498489 GN=LHCA5 PE=2 SV=1	C	Energy production and conversion	photosystem I chlorophyll a/b-binding protein 5, chloroplastic [Lactuca sativa]
NewGene_14642	--	--	Cellular Component: mitochondrion (GO:0005739);;	K14484|3.55e-10|bvg:109135822|K14484 auxin-responsive protein IAA | (RefSeq) auxin-responsive protein IAA27-like	--	--	--	--	Uncharacterized protein orf100a OS=Beta vulgaris subsp. maritima OX=350892 GN=orf100a PE=4 SV=1	L	Replication, recombination and repair	PREDICTED: uncharacterized protein LOC104888642 [Beta vulgaris subsp. vulgaris]
NewGene_14654	--	--	Molecular Function: microtubule motor activity (GO:0003777);; Molecular Function: ATP binding (GO:0005524);; Cellular Component: microtubule (GO:0005874);; Biological Process: microtubule-based movement (GO:0007018);; Molecular Function: microtubule binding (GO:0008017);; Cellular Component: chloroplast (GO:0009507);;	K10403|2.32e-23|aof:109829857|K10403 kinesin family member 22 | (RefSeq) kinesin-like protein KIN-10C isoform X1	[Z]	Cytoskeleton	Kinesin motor domain	Kinesin-like protein KIN-10B OS=Arabidopsis thaliana OX=3702 GN=KIN10B PE=2 SV=1	Kinesin-like protein (Fragment) OS=Ananas comosus OX=4615 GN=ACMD2_15581 PE=3 SV=1	Z	Cytoskeleton	Kinesin-like protein KIF22, partial [Ananas comosus]
NewGene_14659	--	--	Cellular Component: endoplasmic reticulum membrane (GO:0005789);; Cellular Component: integral component of membrane (GO:0016021);;	K20723|5.89e-17|zju:107407205|K20723 reticulon-3 | (RefSeq) reticulon-like protein B10	[U]	Intracellular trafficking, secretion, and vesicular transport	Reticulon	Reticulon-like protein B8 OS=Arabidopsis thaliana OX=3702 GN=RTNLB8 PE=2 SV=1	Reticulon-like protein OS=Dichanthelium oligosanthes OX=888268 GN=BAE44_0023585 PE=4 SV=1	U	Intracellular trafficking, secretion, and vesicular transport	Reticulon-like protein B8 [Dichanthelium oligosanthes]
NewGene_14665	--	--	--	--	--	--	--	--	Uncharacterized protein OS=Punica granatum OX=22663 GN=CRG98_038954 PE=4 SV=1	--	--	PREDICTED: uncharacterized protein LOC109232306 [Nicotiana attenuata]
NewGene_14674	[O]	Posttranslational modification, protein turnover, chaperones	Molecular Function: protein kinase activity (GO:0004672);; Molecular Function: protein binding (GO:0005515);; Molecular Function: ATP binding (GO:0005524);; Biological Process: protein phosphorylation (GO:0006468);;	K08770|6.93e-67|ath:AT4G05050|K08770 ubiquitin C | (RefSeq) UBQ11; ubiquitin 11	[OR]	--	Ubiquitin family	Polyubiquitin (Fragment) OS=Hordeum vulgare OX=4513 PE=2 SV=1	Putative ovule protein (Fragment) OS=Solanum chacoense OX=4108 PE=4 SV=1	O	Posttranslational modification, protein turnover, chaperones	polyubiquitin, partial [Citrus sinensis]
NewGene_14677	--	--	Molecular Function: transferase activity, transferring acyl groups other than amino-acyl groups (GO:0016747);;	--	--	--	--	Acyltransferase-like protein At3g26840, chloroplastic OS=Arabidopsis thaliana OX=3702 GN=At3g26840 PE=1 SV=1	AB hydrolase-1 domain-containing protein OS=Asparagus officinalis OX=4686 GN=A4U43_C04F15320 PE=4 SV=1	I	Lipid transport and metabolism	hypothetical protein BHM03_00020963, partial [Ensete ventricosum]
NewGene_14678	--	--	--	K09562|1.02e-60|aof:109838656|K09562 hsp70-interacting protein | (RefSeq) hsp70 nucleotide exchange factor FES1	[O]	Posttranslational modification, protein turnover, chaperones	--	--	Fes1 domain-containing protein OS=Asparagus officinalis OX=4686 GN=A4U43_C04F16220 PE=4 SV=1	O	Posttranslational modification, protein turnover, chaperones	hsp70 nucleotide exchange factor FES1 [Asparagus officinalis]
NewGene_1468	[K]	Transcription	Molecular Function: DNA binding (GO:0003677);; Molecular Function: DNA-directed 5'-3' RNA polymerase activity (GO:0003899);; Biological Process: transcription, DNA-templated (GO:0006351);;	K03018|3.61e-25|bvg:104905760|K03018 DNA-directed RNA polymerase III subunit RPC1 [EC:2.7.7.6] | (RefSeq) DNA-directed RNA polymerase III subunit 1	[K]	Transcription	RNA polymerase Rpb1, domain 2	DNA-directed RNA polymerase III subunit 1 OS=Arabidopsis thaliana OX=3702 GN=NRPC1 PE=2 SV=1	DNA-directed RNA polymerase subunit OS=Vitis vinifera OX=29760 GN=NRPC1_1 PE=3 SV=1	K	Transcription	DNA-directed RNA polymerase III subunit 1-like isoform X2 [Momordica charantia]
NewGene_14681	--	--	Cellular Component: nucleus (GO:0005634);; Molecular Function: RNA polymerase II CTD heptapeptide repeat phosphatase activity (GO:0008420);; Biological Process: dephosphorylation of RNA polymerase II C-terminal domain (GO:0070940);;	K18999|2.05e-14|egu:105051072|K18999 RNA polymerase II C-terminal domain phosphatase-like 3/4 [EC:3.1.3.16] | (RefSeq) RNA polymerase II C-terminal domain phosphatase-like 3	--	--	--	RNA polymerase II C-terminal domain phosphatase-like 3 OS=Arabidopsis thaliana OX=3702 GN=CPL3 PE=1 SV=2	Protein-serine/threonine phosphatase OS=Papaver somniferum OX=3469 GN=C5167_006709 PE=4 SV=1	K	Transcription	RNA polymerase II C-terminal domain phosphatase-like 3 [Elaeis guineensis]
NewGene_14696	--	--	--	--	--	--	--	--	DUF4371 domain-containing protein (Fragment) OS=Cephalotus follicularis OX=3775 GN=CFOL_v3_34038 PE=4 SV=1	S	Function unknown	DUF4371 domain-containing protein, partial [Cephalotus follicularis]
NewGene_14698	--	--	--	--	--	--	--	--	DUF4371 domain-containing protein (Fragment) OS=Cephalotus follicularis OX=3775 GN=CFOL_v3_34038 PE=4 SV=1	S	Function unknown	DUF4371 domain-containing protein, partial [Cephalotus follicularis]
NewGene_14704	--	--	Molecular Function: nucleic acid binding (GO:0003676);; Molecular Function: zinc ion binding (GO:0008270);;	K12251|2.95e-07|lja:Lj0g3v0164619.1|K12251 N-carbamoylputrescine amidase [EC:3.5.1.53] | (RefSeq) Lj0g3v0164619.1; -	--	--	--	--	CCHC-type domain-containing protein OS=Fagus sylvatica OX=28930 GN=FSB_LOCUS14180 PE=4 SV=1	L	Replication, recombination and repair	uncharacterized protein LOC111453493 [Cucurbita moschata]
NewGene_14715	--	--	Biological Process: protein O-linked glycosylation (GO:0006493);; Molecular Function: transferase activity, transferring glycosyl groups (GO:0016757);;	K09667|7.73e-07|egu:105032411|K09667 protein O-GlcNAc transferase [EC:2.4.1.255] | (RefSeq) LOW QUALITY PROTEIN: probable UDP-N-acetylglucosamine--peptide N-acetylglucosaminyltransferase SEC	[GOT]	--	--	Probable UDP-N-acetylglucosamine--peptide N-acetylglucosaminyltransferase SEC OS=Arabidopsis thaliana OX=3702 GN=SEC PE=1 SV=1	SEC OS=Arundo donax OX=35708 PE=4 SV=1	--	--	putative UDP-N-acetylglucosamine--peptide N-acetylglucosaminyltransferase SEC [Zea mays]
NewGene_14736	--	--	Cellular Component: plasma membrane (GO:0005886);; Biological Process: carbohydrate transport (GO:0008643);; Cellular Component: integral component of membrane (GO:0016021);;	K15382|3.30e-116|aof:109838597|K15382 solute carrier family 50 (sugar transporter) | (RefSeq) bidirectional sugar transporter SWEET13-like	[R]	General function prediction only	Sugar efflux transporter for intercellular exchange	Bidirectional sugar transporter SWEET14 OS=Oryza sativa subsp. indica OX=39946 GN=SWEET14 PE=2 SV=1	Bidirectional sugar transporter SWEET OS=Asparagus officinalis OX=4686 GN=A4U43_C04F15140 PE=3 SV=1	U	Intracellular trafficking, secretion, and vesicular transport	uncharacterized protein A4U43_C04F15140 [Asparagus officinalis]
NewGene_14739	--	--	--	--	--	--	--	--	Uncharacterized protein OS=Aquilegia coerulea OX=218851 GN=AQUCO_05000057v1 PE=4 SV=1	--	--	hypothetical protein AQUCO_05000057v1 [Aquilegia coerulea]
NewGene_14753	--	--	Molecular Function: Rab GDP-dissociation inhibitor activity (GO:0005093);; Biological Process: small GTPase mediated signal transduction (GO:0007264);; Biological Process: protein transport (GO:0015031);;	K17255|1.94e-37|egu:105056957|K17255 Rab GDP dissociation inhibitor | (RefSeq) guanosine nucleotide diphosphate dissociation inhibitor At5g09550	[O]	Posttranslational modification, protein turnover, chaperones	GDP dissociation inhibitor	Guanosine nucleotide diphosphate dissociation inhibitor At5g09550 OS=Arabidopsis thaliana OX=3702 GN=At5g09550 PE=3 SV=1	Guanosine nucleotide diphosphate dissociation inhibitor (Fragment) OS=Phleum pratense OX=15957 PE=2 SV=1	O	Posttranslational modification, protein turnover, chaperones	guanosine nucleotide diphosphate dissociation inhibitor At5g09550 [Elaeis guineensis]
NewGene_14779	--	--	Molecular Function: nucleic acid binding (GO:0003676);; Molecular Function: RNA-directed DNA polymerase activity (GO:0003964);; Molecular Function: aspartic-type endopeptidase activity (GO:0004190);; Biological Process: DNA integration (GO:0015074);;	K12349|4.85e-34|ccaj:109806181|K12349 neutral ceramidase [EC:3.5.1.23] | (RefSeq) neutral ceramidase-like	[R]	General function prediction only	Integrase core domain	--	Reverse transcriptase OS=Corchorus capsularis OX=210143 GN=CCACVL1_12318 PE=4 SV=1	I	Lipid transport and metabolism	reverse transcriptase [Corchorus capsularis]
NewGene_1478	--	--	--	--	--	--	zinc-binding in reverse transcriptase	--	zf-RVT domain-containing protein OS=Fagus sylvatica OX=28930 GN=FSB_LOCUS9326 PE=4 SV=1	S	Function unknown	uncharacterized protein LOC109841729 [Asparagus officinalis]
NewGene_14782	--	--	Cellular Component: integral component of membrane (GO:0016021);;	K15285|2.22e-36|aof:109836173|K15285 solute carrier family 35, member E3 | (RefSeq) uncharacterized membrane protein At1g06890	[GE]	--	Triose-phosphate Transporter family	UDP-xylose transporter 1 OS=Arabidopsis thaliana OX=3702 GN=UXT1 PE=1 SV=1	TPT domain-containing protein OS=Asparagus officinalis OX=4686 GN=A4U43_C04F340 PE=4 SV=1	--	--	unnamed protein product, partial [Digitaria exilis]
NewGene_14783	--	--	Molecular Function: microtubule motor activity (GO:0003777);; Molecular Function: ATP binding (GO:0005524);; Biological Process: microtubule-based movement (GO:0007018);; Molecular Function: microtubule binding (GO:0008017);;	K10405|3.92e-47|csat:104738453|K10405 kinesin family member C1 | (RefSeq) kinesin-like protein KIN-14D	[Z]	Cytoskeleton	Kinesin motor domain	Kinesin-like protein KIN-14C OS=Arabidopsis thaliana OX=3702 GN=KIN14C PE=2 SV=1	Kinesin-1 (Fragment) OS=Noccaea caerulescens OX=107243 GN=LE_TR16268_c1_g1_i1_g.51914 PE=3 SV=1	Z	Cytoskeleton	kinesin-3-like protein, partial [Passiflora edulis]
NewGene_14787	--	--	--	--	--	--	--	--	Transposase_23 domain-containing protein OS=Fagus sylvatica OX=28930 GN=FSB_LOCUS46717 PE=4 SV=1	S	Function unknown	uncharacterized protein LOC109946278 [Prunus persica]
NewGene_14789	--	--	--	--	--	--	Transposase family tnp2	--	Uncharacterized protein OS=Fagus sylvatica OX=28930 GN=FSB_LOCUS22368 PE=4 SV=1	--	--	uncharacterized protein LOC112097937 [Citrus clementina]
NewGene_14805	--	--	Molecular Function: molecular_function (GO:0003674);; Molecular Function: nucleic acid binding (GO:0003676);; Molecular Function: DNA binding (GO:0003677);; Molecular Function: DNA-binding transcription factor activity (GO:0003700);; Molecular Function: binding (GO:0005488);; Cellular Component: cellular_component (GO:0005575);; Cellular Component: intracellular (GO:0005622);; Cellular Component:…	--	--	--	--	Transcription factor SCREAM2 OS=Arabidopsis thaliana OX=3702 GN=SCRM2 PE=1 SV=1	Transcription factor ICE1-like (Fragment) OS=Trifolium medium OX=97028 PE=4 SV=1	K	Transcription	unnamed protein product, partial [Nymphaea colorata]
NewGene_14816	--	--	--	--	--	--	--	--	Uncharacterized protein OS=Allium cepa OX=4679 GN=11.t00005 PE=4 SV=1	--	--	hypothetical protein 11.t00005 [Allium cepa]
NewGene_14822	--	--	Molecular Function: transcription coactivator activity (GO:0003713);; Cellular Component: nucleus (GO:0005634);; Biological Process: cell population proliferation (GO:0008283);; Biological Process: positive regulation of transcription, DNA-templated (GO:0045893);; Biological Process: positive regulation of transcription by RNA polymerase II (GO:0045944);; Biological Process: leaf development (GO:…	--	[K]	Transcription	SSXT protein (N-terminal region)	GRF1-interacting factor 1 OS=Arabidopsis thaliana OX=3702 GN=GIF1 PE=1 SV=1	Putative Synovial sarcoma associated ss18 protein OS=Zostera marina OX=29655 GN=ZOSMA_13G01010 PE=3 SV=1	--	--	GRF1-interacting factor 1-like [Asparagus officinalis]
NewGene_14823	--	--	Molecular Function: structural constituent of ribosome (GO:0003735);; Cellular Component: mitochondrial large ribosomal subunit (GO:0005762);; Biological Process: translation (GO:0006412);;	K02911|1.51e-16|mus:103974252|K02911 large subunit ribosomal protein L32 | (RefSeq) uncharacterized protein LOC103974252	--	--	Ribosomal L32p protein family	--	50S ribosomal protein L32, chloroplastic OS=Musa acuminata subsp. malaccensis OX=214687 GN=103974252 PE=3 SV=1	J	Translation, ribosomal structure and biogenesis	PREDICTED: uncharacterized protein LOC103974252 [Musa acuminata subsp. malaccensis]
NewGene_14867	--	--	--	--	--	--	--	--	Reverse transcriptase domain-containing protein OS=Aegilops tauschii subsp. strangulata OX=200361 PE=4 SV=1	--	--	hypothetical protein D9611_011812 [Coprinellus angulatus]
NewGene_14896	--	--	--	--	--	--	--	Transmembrane 9 superfamily member 11 OS=Arabidopsis thaliana OX=3702 GN=TMN11 PE=2 SV=1	--	--	--	--
NewGene_14899	--	--	Molecular Function: nucleic acid binding (GO:0003676);; Molecular Function: RNA-DNA hybrid ribonuclease activity (GO:0004523);; Molecular Function: zinc ion binding (GO:0008270);;	K12598|1.98e-10|nto:104086057|K12598 ATP-dependent RNA helicase DOB1 [EC:3.6.4.13] | (RefSeq) DExH-box ATP-dependent RNA helicase DExH10-like	[R]	General function prediction only	Reverse transcriptase (RNA-dependent DNA polymerase)	--	Uncharacterized protein OS=Fagus sylvatica OX=28930 GN=FSB_LOCUS19692 PE=4 SV=1	M	Cell wall/membrane/envelope biogenesis	uncharacterized protein LOC109841800 [Asparagus officinalis]
NewGene_149	--	--	--	--	[R]	General function prediction only	Reverse transcriptase (RNA-dependent DNA polymerase)	--	uncharacterized protein LOC107846455 OS=Capsicum annuum OX=4072 GN=LOC107846455 PE=4 SV=1	S	Function unknown	uncharacterized protein LOC109827119 [Asparagus officinalis]
NewGene_14905	--	--	Cellular Component: integral component of membrane (GO:0016021);;	K14684|1.57e-07|bdi:100824595|K14684 solute carrier family 25 (mitochondrial phosphate transporter), member 23/24/25/41 | (RefSeq) mitochondrial substrate carrier family protein B isoform X1	[C]	Energy production and conversion	Mitochondrial carrier protein	--	Uncharacterized protein (Fragment) OS=Nymphaea colorata OX=210225 GN=NYM_LOCUS18950 PE=3 SV=1	--	--	mitochondrial substrate carrier family protein B [Dendrobium catenatum]
NewGene_1491	--	--	--	--	--	--	--	--	Uncharacterized protein OS=Cephalotus follicularis OX=3775 GN=CFOL_v3_33577 PE=4 SV=1	--	--	hypothetical protein CFOL_v3_33577 [Cephalotus follicularis]
NewGene_14911	[E]	Amino acid transport and metabolism	Molecular Function: glutamate 5-kinase activity (GO:0004349);; Molecular Function: glutamate-5-semialdehyde dehydrogenase activity (GO:0004350);; Molecular Function: ATP binding (GO:0005524);; Cellular Component: cytoplasm (GO:0005737);; Biological Process: L-proline biosynthetic process (GO:0055129);;	K12657|2.00e-32|aof:109847764|K12657 delta-1-pyrroline-5-carboxylate synthetase [EC:2.7.2.11 1.2.1.41] | (RefSeq) delta-1-pyrroline-5-carboxylate synthase-like isoform X1	[E]	Amino acid transport and metabolism	--	Delta-1-pyrroline-5-carboxylate synthase 1 OS=Oryza sativa subsp. japonica OX=39947 GN=P5CS1 PE=2 SV=2	Delta-1-pyrroline-5-carboxylate synthase OS=Asparagus officinalis OX=4686 GN=A4U43_C07F1280 PE=3 SV=1	E	Amino acid transport and metabolism	delta-1-pyrroline-5-carboxylate synthase-like isoform X2 [Asparagus officinalis]
NewGene_14924	--	--	Molecular Function: protein serine/threonine kinase activity (GO:0004674);; Molecular Function: ATP binding (GO:0005524);; Cellular Component: integral component of membrane (GO:0016021);;	--	--	--	Leucine Rich repeats (2 copies)	--	Non-specific serine/threonine protein kinase OS=Handroanthus impetiginosus OX=429701 GN=CDL12_21144 PE=4 SV=1	T	Signal transduction mechanisms	probable LRR receptor-like serine/threonine-protein kinase At1g53440 isoform X6 [Elaeis guineensis]
NewGene_14942	--	--	Molecular Function: DNA binding (GO:0003677);; Molecular Function: protein dimerization activity (GO:0046983);;	K05359|3.09e-14|dcr:108223049|K05359 arogenate/prephenate dehydratase [EC:4.2.1.91 4.2.1.51] | (RefSeq) arogenate dehydratase/prephenate dehydratase 1, chloroplastic-like	--	--	BED zinc finger	--	BED-type domain-containing protein OS=Vitis vinifera OX=29760 GN=CK203_113962 PE=4 SV=1	S	Function unknown	hypothetical protein CK203_113962 [Vitis vinifera]
NewGene_14952	--	--	Molecular Function: RNA-directed DNA polymerase activity (GO:0003964);; Molecular Function: oxidoreductase activity (GO:0016491);;	K22804|5.32e-46|bna:106442438|K22804 structural maintenance of chromosomes protein 6 | (RefSeq) structural maintenance of chromosomes protein 6B-like	[R]	General function prediction only	Reverse transcriptase (RNA-dependent DNA polymerase)	Uncharacterized mitochondrial protein AtMg01250 OS=Arabidopsis thaliana OX=3702 GN=AtMg01250 PE=4 SV=1	RNA-directed DNA polymerase, eukaryota, Reverse transcriptase zinc-binding domain protein OS=Artemisia annua OX=35608 GN=CTI12_AA325300 PE=4 SV=1	S	Function unknown	uncharacterized protein LOC109841800 [Asparagus officinalis]
NewGene_14966	--	--	Molecular Function: RNA-directed DNA polymerase activity (GO:0003964);;	--	[R]	General function prediction only	--	--	RNA-directed DNA polymerase (Reverse transcriptase) (Fragment) OS=Trifolium medium OX=97028 GN=A2U01_0007568 PE=4 SV=1	S	Function unknown	uncharacterized protein LOC115694910 [Cannabis sativa]
NewGene_14971	--	--	Molecular Function: hydrolase activity, hydrolyzing O-glycosyl compounds (GO:0004553);; Biological Process: carbohydrate metabolic process (GO:0005975);;	--	--	--	--	--	GH10 domain-containing protein OS=Salvia splendens OX=180675 GN=Saspl_051328 PE=3 SV=1	--	--	hypothetical protein Saspl_051328 [Salvia splendens]
NewGene_14994	--	--	Molecular Function: nucleic acid binding (GO:0003676);; Molecular Function: RNA-DNA hybrid ribonuclease activity (GO:0004523);;	--	--	--	Reverse transcriptase-like	RuBisCO large subunit-binding protein subunit alpha, chloroplastic (Fragment) OS=Brassica napus OX=3708 PE=2 SV=2	Uncharacterized protein Mb2253c family OS=Cajanus cajan OX=3821 GN=KK1_044478 PE=4 SV=1	L	Replication, recombination and repair	Uncharacterized protein Mb2253c family [Cajanus cajan]
NewGene_15026	--	--	--	--	--	--	--	--	DUF4283 domain-containing protein OS=Cuscuta campestris OX=132261 GN=CCAM_LOCUS568 PE=4 SV=1	M	Cell wall/membrane/envelope biogenesis	uncharacterized protein LOC113311331 isoform X1 [Papaver somniferum]
NewGene_15042	--	--	--	K14400|1.48e-10|qsu:111982967|K14400 pre-mRNA cleavage complex 2 protein Pcf11 | (RefSeq) LOW QUALITY PROTEIN: uncharacterized protein LOC111982967	--	--	Plant mobile domain	Protein MAIN-LIKE 1 OS=Arabidopsis thaliana OX=3702 GN=MAIL1 PE=1 SV=1	Serine/threonine-protein phosphatase 7 long form OS=Cinnamomum micranthum f. kanehirae OX=337451 GN=CKAN_00858100 PE=4 SV=1	S	Function unknown	serine/threonine-protein phosphatase 7 long form [Cinnamomum micranthum f. kanehirae]
NewGene_15062	--	--	Biological Process: actin filament organization (GO:0007015);; Molecular Function: actin filament binding (GO:0051015);;	--	--	--	--	--	Glucan 1,3-beta-glucosidase A-like OS=Gossypium australe OX=47621 GN=EPI10_009840 PE=4 SV=1	G	Carbohydrate transport and metabolism	glucan 1,3-beta-glucosidase A-like [Gossypium australe]
NewGene_15079	--	--	Molecular Function: zinc ion binding (GO:0008270);;	K16298|8.97e-12|psom:113273210|K16298 serine carboxypeptidase-like clade IV [EC:3.4.16.-] | (RefSeq) serine carboxypeptidase 3-like	--	--	Transposase, Mutator family	--	Zinc finger protein OS=Macleaya cordata OX=56857 GN=BVC80_417g46 PE=4 SV=1	S	Function unknown	Mudr family transposase [Thalictrum thalictroides]
NewGene_15080	--	--	--	--	--	--	--	--	Reverse transcriptase domain-containing protein OS=Fagus sylvatica OX=28930 GN=FSB_LOCUS38848 PE=4 SV=1	E	Amino acid transport and metabolism	uncharacterized protein LOC110733967 [Chenopodium quinoa]
NewGene_15084	--	--	Molecular Function: NAD+ ADP-ribosyltransferase activity (GO:0003950);; Biological Process: protein ADP-ribosylation (GO:0006471);;	K10798|3.98e-31|mesc:110625473|K10798 poly [ADP-ribose] polymerase 2/3/4 [EC:2.4.2.30] | (RefSeq) putative poly [ADP-ribose] polymerase 3	[KLO]	--	Poly(ADP-ribose) polymerase catalytic domain	Protein ADP-ribosyltransferase PARP3 OS=Medicago truncatula OX=3880 GN=PARP3 PE=3 SV=1	Poly [ADP-ribose] polymerase OS=Manihot esculenta OX=3983 GN=MANES_11G160900 PE=4 SV=1	--	--	putative poly [ADP-ribose] polymerase 3 [Manihot esculenta]
NewGene_15085	--	--	--	--	[K]	Transcription	Myb/SANT-like DNA-binding domain	Trihelix transcription factor GT-3b OS=Arabidopsis thaliana OX=3702 GN=GT-3B PE=1 SV=1	trihelix transcription factor GT-3b-like OS=Phoenix dactylifera OX=42345 GN=LOC103716642 PE=4 SV=1	K	Transcription	trihelix transcription factor GT-3b-like [Asparagus officinalis]
NewGene_15086	--	--	--	K12309|3.61e-08|crb:17886179|K12309 beta-galactosidase [EC:3.2.1.23] | (RefSeq) beta-galactosidase 2	[G]	Carbohydrate transport and metabolism	--	Beta-galactosidase 9 OS=Oryza sativa subsp. japonica OX=39947 GN=Os06g0573600 PE=2 SV=1	Beta-galactosidase 5-like OS=Rhizophora mucronata OX=61149 PE=4 SV=1	--	--	unnamed protein product [Triticum turgidum subsp. durum]
NewGene_15090	--	--	--	--	--	--	gag-polypeptide of LTR copia-type	--	Uncharacterized protein OS=Vitis vinifera OX=29760 GN=CK203_055732 PE=4 SV=1	--	--	hypothetical protein CK203_055732 [Vitis vinifera]
NewGene_15118	--	--	Molecular Function: protein dimerization activity (GO:0046983);;	K01230|1.21e-17|vvi:100242837|K01230 mannosyl-oligosaccharide alpha-1,2-mannosidase [EC:3.2.1.113] | (RefSeq) mannosyl-oligosaccharide 1,2-alpha-mannosidase MNS1	--	--	hAT family C-terminal dimerisation region	--	Dimer_Tnp_hAT domain-containing protein (Fragment) OS=Gossypium raimondii OX=29730 GN=B456_011G148700 PE=4 SV=1	--	--	PREDICTED: uncharacterized protein LOC105778614 [Gossypium raimondii]
NewGene_15137	--	--	Molecular Function: RNA-directed DNA polymerase activity (GO:0003964);;	--	--	--	--	--	Reverse transcriptase domain, Reverse transcriptase zinc-binding domain protein OS=Artemisia annua OX=35608 GN=CTI12_AA500920 PE=4 SV=1	--	--	reverse transcriptase domain, Reverse transcriptase zinc-binding domain protein [Artemisia annua]
NewGene_15149	[P]	Inorganic ion transport and metabolism	Cellular Component: integral component of membrane (GO:0016021);;	K01537|7.11e-41|aof:109841479|K01537 P-type Ca2+ transporter type 2C [EC:7.2.2.10] | (RefSeq) calcium-transporting ATPase 1, endoplasmic reticulum-type-like	[P]	Inorganic ion transport and metabolism	haloacid dehalogenase-like hydrolase	Calcium-transporting ATPase 1, endoplasmic reticulum-type OS=Arabidopsis thaliana OX=3702 GN=ECA1 PE=1 SV=2	Uncharacterized protein (Fragment) OS=Erythranthe guttata OX=4155 GN=MIMGU_mgv1a0177621mg PE=4 SV=1	P	Inorganic ion transport and metabolism	hypothetical protein MIMGU_mgv1a0177621mg, partial [Erythranthe guttata]
NewGene_15165	--	--	Molecular Function: serine-type endopeptidase activity (GO:0004252);; Molecular Function: tripeptidyl-peptidase activity (GO:0008240);;	K01280|3.31e-37|aof:109837263|K01280 tripeptidyl-peptidase II [EC:3.4.14.10] | (RefSeq) tripeptidyl-peptidase 2	[O]	Posttranslational modification, protein turnover, chaperones	--	Tripeptidyl-peptidase 2 OS=Oryza sativa subsp. japonica OX=39947 GN=TPP2 PE=2 SV=1	Tripeptidyl-peptidase II OS=Asparagus officinalis OX=4686 GN=A4U43_C04F14000 PE=3 SV=1	O	Posttranslational modification, protein turnover, chaperones	tripeptidyl-peptidase 2-like [Camellia sinensis]
NewGene_15181	--	--	--	--	--	--	Plant transposase (Ptta/En/Spm family)	--	Uncharacterized protein OS=Glycine soja OX=3848 GN=D0Y65_053357 PE=4 SV=1	--	--	PREDICTED: uncharacterized protein LOC109213141 [Nicotiana attenuata]
NewGene_152	--	--	--	--	[R]	General function prediction only	--	--	Exo_endo_phos domain-containing protein (Fragment) OS=Cephalotus follicularis OX=3775 GN=CFOL_v3_23526 PE=4 SV=1	T	Signal transduction mechanisms	Exo_endo_phos domain-containing protein, partial [Cephalotus follicularis]
NewGene_15214	--	--	Molecular Function: molecular_function (GO:0003674);; Molecular Function: catalytic activity (GO:0003824);; Molecular Function: protein kinase activity (GO:0004672);; Molecular Function: protein serine/threonine kinase activity (GO:0004674);; Cellular Component: cellular_component (GO:0005575);; Cellular Component: obsolete cell (GO:0005623);; Cellular Component: plasma membrane (GO:0005886);; Bi…	K01738|3.19e-11|lja:Lj1g3v3906730.1|K01738 cysteine synthase [EC:2.5.1.47] | (RefSeq) Lj1g3v3906730.1; -	[R]	General function prediction only	gag-polypeptide of LTR copia-type	--	Retrovirus-related Pol polyprotein from transposon RE1 OS=Vitis vinifera OX=29760 GN=RE1_2454 PE=4 SV=1	T	Signal transduction mechanisms	PREDICTED: uncharacterized protein LOC104878637 [Vitis vinifera]
NewGene_15216	--	--	Molecular Function: acid phosphatase activity (GO:0003993);; Molecular Function: metal ion binding (GO:0046872);;	K22390|2.12e-24|aof:109829077|K22390 acid phosphatase type 7 | (RefSeq) LOW QUALITY PROTEIN: phosphoenolpyruvate phosphatase-like	[G]	Carbohydrate transport and metabolism	Purple acid Phosphatase, N-terminal domain	Phosphoenolpyruvate phosphatase OS=Allium cepa OX=4679 GN=ACPEPP PE=1 SV=1	Purple acid phosphatase OS=Asparagus officinalis OX=4686 GN=A4U43_C01F1150 PE=3 SV=1	G	Carbohydrate transport and metabolism	RecName: Full=Phosphoenolpyruvate phosphatase; Short=PEP phosphatase; Flags: Precursor [Allium cepa]
NewGene_15222	--	--	--	--	[IR]	--	--	--	Uncharacterized protein OS=Citrus clementina OX=85681 GN=CICLE_v10029238mg PE=3 SV=1	Q	Secondary metabolites biosynthesis, transport and catabolism	hypothetical protein CICLE_v10029238mg [Citrus clementina]
NewGene_15234	--	--	--	--	--	--	--	Cell number regulator 10 OS=Zea mays OX=4577 GN=CNR10 PE=2 SV=1	Uncharacterized protein OS=Arundo donax OX=35708 PE=4 SV=1	S	Function unknown	cell number regulator 10 [Oryza sativa Japonica Group]
NewGene_15237	--	--	Molecular Function: magnesium ion binding (GO:0000287);; Molecular Function: ATP binding (GO:0005524);; Biological Process: phospholipid transport (GO:0015914);; Cellular Component: integral component of membrane (GO:0016021);; Molecular Function: ATPase-coupled intramembrane lipid transporter activity (GO:0140326);;	K01530|1.37e-26|egu:105040448|K01530 phospholipid-translocating ATPase [EC:7.6.2.1] | (RefSeq) probable phospholipid-transporting ATPase 4	[R]	General function prediction only	--	Probable phospholipid-transporting ATPase 4 OS=Arabidopsis thaliana OX=3702 GN=ALA4 PE=3 SV=2	Phospholipid-transporting ATPase (Fragment) OS=Actinidia chinensis var. chinensis OX=1590841 GN=CEY00_Acc33598 PE=3 SV=1	P	Inorganic ion transport and metabolism	Phospholipid-transporting ATPase, partial [Actinidia chinensis var. chinensis]
NewGene_15240	--	--	Molecular Function: protein kinase activity (GO:0004672);; Molecular Function: calcium ion binding (GO:0005509);; Molecular Function: ATP binding (GO:0005524);;	K00924|4.80e-12|nta:107772979|K00924 kinase [EC:2.7.1.-] | (RefSeq) CDPK-related protein kinase	[T]	Signal transduction mechanisms	--	CDPK-related kinase 3 OS=Arabidopsis thaliana OX=3702 GN=CRK3 PE=1 SV=1	CDPK-related kinase OS=Actinidia chinensis var. chinensis OX=1590841 GN=CEY00_Acc07546 PE=4 SV=1	T	Signal transduction mechanisms	CDPK-related kinase [Actinidia chinensis var. chinensis]
NewGene_15277	--	--	Molecular Function: nucleic acid binding (GO:0003676);; Biological Process: DNA integration (GO:0015074);;	--	[R]	General function prediction only	GAG-pre-integrase domain	--	Integrase catalytic domain-containing protein OS=Vitis vinifera OX=29760 GN=VITISV_040546 PE=4 SV=1	L	Replication, recombination and repair	hypothetical protein VITISV_040546 [Vitis vinifera]
NewGene_15278	--	--	--	K17732|7.57e-06|nau:109218816|K17732 mitochondrial-processing peptidase subunit beta [EC:3.4.24.64] | (RefSeq) probable mitochondrial-processing peptidase subunit beta, mitochondrial	--	--	--	--	--	--	--	--
NewGene_15279	--	--	--	--	--	--	--	--	Uncharacterized protein (Fragment) OS=Cephalotus follicularis OX=3775 GN=CFOL_v3_23479 PE=4 SV=1	--	--	LOW QUALITY PROTEIN: hypothetical protein CFOL_v3_23479, partial [Cephalotus follicularis]
NewGene_15283	--	--	Biological Process: intracellular protein transport (GO:0006886);; Biological Process: vesicle-mediated transport (GO:0016192);; Cellular Component: clathrin adaptor complex (GO:0030131);;	K12392|7.31e-38|aof:109830190|K12392 AP-1 complex subunit beta-1 | (RefSeq) beta-adaptin-like protein B	[U]	Intracellular trafficking, secretion, and vesicular transport	Beta2-adaptin appendage, C-terminal sub-domain	Beta-adaptin-like protein C OS=Arabidopsis thaliana OX=3702 GN=BETAC-AD PE=1 SV=2	B2-adapt-app_C domain-containing protein OS=Asparagus officinalis OX=4686 GN=A4U43_C07F19310 PE=4 SV=1	U	Intracellular trafficking, secretion, and vesicular transport	uncharacterized protein A4U43_C07F19310 [Asparagus officinalis]
NewGene_1530	--	--	Cellular Component: ESCRT I complex (GO:0000813);; Biological Process: protein transport to vacuole involved in ubiquitin-dependent protein catabolic process via the multivesicular body sorting pathway (GO:0043328);; Molecular Function: protein-containing complex binding (GO:0044877);;	K12184|3.50e-24|dct:110106484|K12184 ESCRT-I complex subunit VPS28 | (RefSeq) vacuolar protein sorting-associated protein 28 homolog 1	[U]	Intracellular trafficking, secretion, and vesicular transport	VPS28 protein	Vacuolar protein sorting-associated protein 28 homolog 2 OS=Arabidopsis thaliana OX=3702 GN=VPS28-2 PE=1 SV=2	Vacuolar protein sorting-associated protein 28 homolog OS=Phoenix dactylifera OX=42345 GN=LOC103719338 PE=3 SV=1	U	Intracellular trafficking, secretion, and vesicular transport	vacuolar protein sorting-associated protein 28 homolog 1 [Dendrobium catenatum]
NewGene_15324	--	--	--	--	--	--	--	--	Uncharacterized protein OS=Vitis vinifera OX=29760 GN=CK203_027856 PE=4 SV=1	--	--	uncharacterized protein LOC111391088 [Olea europaea var. sylvestris]
NewGene_15325	--	--	--	K22804|9.87e-89|bna:106442438|K22804 structural maintenance of chromosomes protein 6 | (RefSeq) structural maintenance of chromosomes protein 6B-like	[R]	General function prediction only	Reverse transcriptase (RNA-dependent DNA polymerase)	Uncharacterized mitochondrial protein AtMg01250 OS=Arabidopsis thaliana OX=3702 GN=AtMg01250 PE=4 SV=1	Uncharacterized protein T18B22.50 OS=Arabidopsis thaliana OX=3702 GN=T18B22.50 PE=4 SV=1	S	Function unknown	uncharacterized protein LOC109827551 [Asparagus officinalis]
NewGene_15329	--	--	Molecular Function: antiporter activity (GO:0015297);; Cellular Component: integral component of membrane (GO:0016021);; Molecular Function: xenobiotic transmembrane transporter activity (GO:0042910);;	K03327|4.91e-18|egu:105036069|K03327 multidrug resistance protein, MATE family | (RefSeq) protein DETOXIFICATION 16-like isoform X1	[R]	General function prediction only	MatE	Protein DETOXIFICATION 19 OS=Arabidopsis thaliana OX=3702 GN=DTX19 PE=2 SV=1	Protein DETOXIFICATION OS=Crocus sativus OX=82528 PE=2 SV=1	V	Defense mechanisms	MATE efflux family protein 6 isoform X1 [Tripterygium wilfordii]
NewGene_15360	--	--	--	--	--	--	--	--	MEmBP-1a OS=Arundo donax OX=35708 PE=4 SV=1	--	--	--
NewGene_15364	--	--	Molecular Function: protein kinase activity (GO:0004672);; Molecular Function: ATP binding (GO:0005524);;	--	--	--	--	Probable LRR receptor-like serine/threonine-protein kinase At1g07650 OS=Arabidopsis thaliana OX=3702 GN=At1g07650 PE=1 SV=1	Putative LRR receptor-like serine/threonine-protein kinase OS=Vitis vinifera OX=29760 GN=VvCHDp001061_17 PE=4 SV=1	--	--	putative LRR receptor-like serine/threonine-protein kinase [Vitis vinifera]
NewGene_1538	--	--	--	--	--	--	Reverse transcriptase (RNA-dependent DNA polymerase)	--	Uncharacterized protein OS=Tanacetum cinerariifolium OX=118510 GN=Tci_000744 PE=4 SV=1	--	--	uncharacterized protein LOC110110341 [Dendrobium catenatum]
NewGene_15383	--	--	--	--	[R]	General function prediction only	--	--	Uncharacterized protein OS=Populus alba OX=43335 GN=D5086_0000206780 PE=4 SV=1	S	Function unknown	uncharacterized protein LOC109828236 [Asparagus officinalis]
NewGene_1540	--	--	Molecular Function: RNA-directed DNA polymerase activity (GO:0003964);;	K19026|1.16e-21|nta:107760795|K19026 spatacsin | (RefSeq) uncharacterized LOC107760795	[R]	General function prediction only	Reverse transcriptase (RNA-dependent DNA polymerase)	--	LINE-1 reverse transcriptase OS=Anthurium amnicola OX=1678845 GN=LIN1_40 PE=4 SV=1	E	Amino acid transport and metabolism	uncharacterized protein LOC109841800 [Asparagus officinalis]
NewGene_15410	--	--	Biological Process: polysaccharide catabolic process (GO:0000272);; Molecular Function: molecular_function (GO:0003674);; Molecular Function: catalytic activity (GO:0003824);; Molecular Function: glycogen debranching enzyme activity (GO:0004133);; Molecular Function: hydrolase activity, hydrolyzing O-glycosyl compounds (GO:0004553);; Cellular Component: cellular_component (GO:0005575);; Cellular …	K01214|3.54e-14|han:110877859|K01214 isoamylase [EC:3.2.1.68] | (RefSeq) isoamylase 3, chloroplastic isoform X1	[G]	Carbohydrate transport and metabolism	--	Isoamylase 3, chloroplastic OS=Oryza sativa subsp. japonica OX=39947 GN=ISA3 PE=2 SV=1	Uncharacterized protein (Fragment) OS=Nymphaea colorata OX=210225 GN=NYM_LOCUS4996 PE=4 SV=1	G	Carbohydrate transport and metabolism	isoamylase 3, chloroplastic-like [Dendrobium catenatum]
NewGene_15411	--	--	Molecular Function: nucleic acid binding (GO:0003676);; Molecular Function: zinc ion binding (GO:0008270);;	K11649|3.22e-16|peq:110039585|K11649 SWI/SNF related-matrix-associated actin-dependent regulator of chromatin subfamily C | (RefSeq) SWI/SNF complex subunit SWI3D	[R]	General function prediction only	gag-polypeptide of LTR copia-type	Retrovirus-related Pol polyprotein from transposon TNT 1-94 OS=Nicotiana tabacum OX=4097 PE=2 SV=1	Retrovirus-related Pol polyprotein from transposon TNT 1-94 (Fragment) OS=Cajanus cajan OX=3821 GN=KK1_042240 PE=4 SV=1	Q	Secondary metabolites biosynthesis, transport and catabolism	Retrovirus-related Pol polyprotein from transposon TNT 1-94, partial [Cajanus cajan]
NewGene_15445	--	--	Molecular Function: thymidylate kinase activity (GO:0004798);; Molecular Function: ATP binding (GO:0005524);; Biological Process: dTDP biosynthetic process (GO:0006233);;	K00943|1.66e-27|aof:109823706|K00943 dTMP kinase [EC:2.7.4.9] | (RefSeq) thymidylate kinase	[F]	Nucleotide transport and metabolism	Thymidylate kinase	Thymidylate kinase OS=Arabidopsis thaliana OX=3702 GN=ZEU1 PE=2 SV=1	dTMP kinase OS=Asparagus officinalis OX=4686 GN=A4U43_C09F6340 PE=3 SV=1	F	Nucleotide transport and metabolism	thymidylate kinase [Asparagus officinalis]
NewGene_15448	--	--	Molecular Function: oxoglutarate dehydrogenase (succinyl-transferring) activity (GO:0004591);; Biological Process: tricarboxylic acid cycle (GO:0006099);; Molecular Function: thiamine pyrophosphate binding (GO:0030976);;	K00164|2.49e-10|aof:109843241|K00164 2-oxoglutarate dehydrogenase E1 component [EC:1.2.4.2] | (RefSeq) 2-oxoglutarate dehydrogenase, mitochondrial-like	[G]	Carbohydrate transport and metabolism	--	--	Transket_pyr domain-containing protein OS=Asparagus officinalis OX=4686 GN=A4U43_C05F4370 PE=3 SV=1	--	--	2-oxoglutarate dehydrogenase, mitochondrial-like [Asparagus officinalis]
NewGene_15471	--	--	Cellular Component: integral component of membrane (GO:0016021);;	--	--	--	Domain of unknown function	--	ANK_REP_REGION domain-containing protein OS=Nyssa sinensis OX=561372 GN=F0562_030192 PE=4 SV=1	--	--	hypothetical protein F0562_030192 [Nyssa sinensis]
NewGene_15491	--	--	Cellular Component: cytoplasm (GO:0005737);; Cellular Component: endosome (GO:0005768);; Cellular Component: Golgi apparatus (GO:0005794);; Cellular Component: trans-Golgi network (GO:0005802);; Molecular Function: methyltransferase activity (GO:0008168);; Cellular Component: integral component of membrane (GO:0016021);; Biological Process: methylation (GO:0032259);;	--	--	--	Putative S-adenosyl-L-methionine-dependent methyltransferase	--	Methyltransferase OS=Phoenix dactylifera OX=42345 GN=LOC103714143 PE=3 SV=1	S	Function unknown	probable methyltransferase PMT15 [Phoenix dactylifera]
NewGene_15492	--	--	--	--	[T]	Signal transduction mechanisms	--	Histidine kinase 5 OS=Arabidopsis thaliana OX=3702 GN=AHK5 PE=1 SV=1	Uncharacterized protein (Fragment) OS=Nymphaea colorata OX=210225 GN=NYM_LOCUS17380 PE=4 SV=1	--	--	histidine kinase 5-like protein, partial [Trifolium pratense]
NewGene_15493	--	--	Molecular Function: peroxidase activity (GO:0004601);; Cellular Component: extracellular region (GO:0005576);; Biological Process: response to oxidative stress (GO:0006979);; Molecular Function: heme binding (GO:0020037);; Biological Process: hydrogen peroxide catabolic process (GO:0042744);; Molecular Function: metal ion binding (GO:0046872);;	K00430|3.71e-32|sbi:8080921|K00430 peroxidase [EC:1.11.1.7] | (RefSeq) peroxidase 5	--	--	Peroxidase	Peroxidase 5 OS=Vitis vinifera OX=29760 GN=GSVIVT00037159001 PE=1 SV=2	Peroxidase OS=Trachycarpus fortunei OX=14027 PE=1 SV=1	Q	Secondary metabolites biosynthesis, transport and catabolism	peroxidase [Trachycarpus fortunei]
NewGene_15494	--	--	--	K02209|3.79e-27|boe:106320430|K02209 DNA replication licensing factor MCM5 [EC:3.6.4.12] | (RefSeq) uncharacterized protein LOC106320430	[R]	General function prediction only	Reverse transcriptase (RNA-dependent DNA polymerase)	--	Reverse transcriptase domain-containing protein OS=Fagus sylvatica OX=28930 GN=FSB_LOCUS54966 PE=4 SV=1	E	Amino acid transport and metabolism	PREDICTED: uncharacterized protein LOC104899550 [Beta vulgaris subsp. vulgaris]
NewGene_1550	--	--	Molecular Function: nucleic acid binding (GO:0003676);; Biological Process: DNA integration (GO:0015074);;	--	[R]	General function prediction only	Integrase zinc binding domain	--	Retrotransposable element Tf2 OS=Cajanus cajan OX=3821 GN=KK1_036826 PE=4 SV=1	L	Replication, recombination and repair	uncharacterized protein LOC110787871 [Spinacia oleracea]
NewGene_15522	--	--	--	--	--	--	--	--	Uncharacterized protein OS=Asparagus officinalis OX=4686 GN=A4U43_C02F3940 PE=4 SV=1	--	--	uncharacterized protein A4U43_C02F3940 [Asparagus officinalis]
NewGene_15539	--	--	Molecular Function: nucleic acid binding (GO:0003676);; Biological Process: DNA integration (GO:0015074);;	K17545|1.47e-138|zma:103634684|K17545 serine/threonine-protein kinase ULK4 [EC:2.7.11.1] | (RefSeq) uncharacterized protein LOC103634684	[R]	General function prediction only	Reverse transcriptase (RNA-dependent DNA polymerase)	Retrovirus-related Pol polyprotein from transposon RE1 OS=Arabidopsis thaliana OX=3702 GN=RE1 PE=2 SV=1	Retrovirus-related Pol polyprotein from transposon TNT 1-94 OS=Vitis vinifera OX=29760 GN=POLX_2917 PE=4 SV=1	L	Replication, recombination and repair	Retrovirus-related Pol polyprotein from transposon TNT 1-94 [Vitis vinifera]
NewGene_15569	--	--	Molecular Function: nucleic acid binding (GO:0003676);; Molecular Function: endonuclease activity (GO:0004519);; Biological Process: DNA catabolic process (GO:0006308);;	--	--	--	S1/P1 Nuclease	Endonuclease 2 OS=Arabidopsis thaliana OX=3702 GN=ENDO2 PE=1 SV=1	Aspergillus nuclease S(1) OS=Phoenix dactylifera OX=42345 GN=LOC103712891 PE=3 SV=1	S	Function unknown	endonuclease 2-like [Phoenix dactylifera]
NewGene_15580	--	--	--	--	--	--	--	--	uncharacterized GPI-anchored protein At4g28100-like OS=Phoenix dactylifera OX=42345 GN=LOC103705830 PE=4 SV=1	S	Function unknown	uncharacterized GPI-anchored protein At4g28100-like [Phoenix dactylifera]
NewGene_15584	--	--	--	K12874|1.06e-19|qsu:112031791|K12874 intron-binding protein aquarius | (RefSeq) LOW QUALITY PROTEIN: intron-binding protein aquarius-like	[R]	General function prediction only	Reverse transcriptase (RNA-dependent DNA polymerase)	--	uncharacterized protein LOC103493225 OS=Cucumis melo OX=3656 GN=LOC103493225 PE=4 SV=1	S	Function unknown	uncharacterized protein LOC116145808 [Pistacia vera]
NewGene_15586	--	--	Molecular Function: nucleic acid binding (GO:0003676);; Molecular Function: RNA-DNA hybrid ribonuclease activity (GO:0004523);;	--	--	--	Reverse transcriptase-like	RuBisCO large subunit-binding protein subunit alpha, chloroplastic (Fragment) OS=Brassica napus OX=3708 PE=2 SV=2	Uncharacterized protein Mb2253c family OS=Cajanus cajan OX=3821 GN=KK1_044478 PE=4 SV=1	L	Replication, recombination and repair	Uncharacterized protein Mb2253c family [Cajanus cajan]
NewGene_15588	--	--	--	K20093|2.08e-29|bdi:100846696|K20093 DNA excision repair protein ERCC-6-like [EC:3.6.4.12] | (RefSeq) protein CHROMATIN REMODELING 24	[R]	General function prediction only	--	Retrovirus-related Pol polyprotein from transposon RE1 OS=Arabidopsis thaliana OX=3702 GN=RE1 PE=2 SV=1	Reverse transcriptase Ty1/copia-type domain-containing protein OS=Phaseolus angularis OX=3914 GN=LR48_Vigan437s000300 PE=4 SV=1	L	Replication, recombination and repair	uncharacterized protein LOC111209564 [Brassica napus]
NewGene_15590	--	--	Cellular Component: photosystem II oxygen evolving complex (GO:0009654);; Biological Process: photosynthesis (GO:0015979);; Cellular Component: integral component of membrane (GO:0016021);;	K03541|8.86e-22|lja:Lj3g3v0966470.1|K03541 photosystem II 10kDa protein | (RefSeq) Lj3g3v0966470.1; -	--	--	Photosystem II 10 kDa polypeptide PsbR	Photosystem II 10 kDa polypeptide, chloroplastic OS=Spinacia oleracea OX=3562 GN=PSBR PE=2 SV=1	Photosystem II 10 kDa polypeptide, chloroplastic OS=Lotus japonicus OX=34305 PE=2 SV=1	S	Function unknown	unknown [Lotus japonicus]
NewGene_15597	--	--	--	--	--	--	--	--	--	S	Function unknown	--
NewGene_15604	--	--	Cellular Component: integral component of membrane (GO:0016021);;	K03377|1.27e-24|aof:109842208|K03377 N-acetylneuraminate 9-O-acetyltransferase [EC:2.3.1.45] | (RefSeq) protein REDUCED WALL ACETYLATION 1-like isoform X1	--	--	--	Protein REDUCED WALL ACETYLATION 3 OS=Arabidopsis thaliana OX=3702 GN=RWA3 PE=1 SV=1	Cas1_AcylT domain-containing protein OS=Asparagus officinalis OX=4686 GN=A4U43_C05F2030 PE=3 SV=1	S	Function unknown	protein REDUCED WALL ACETYLATION 1-like isoform X3 [Asparagus officinalis]
NewGene_15606	--	--	--	--	--	--	--	--	Uncharacterized protein OS=Asparagus officinalis OX=4686 GN=A4U43_C03F21000 PE=4 SV=1	S	Function unknown	uncharacterized protein LOC109834137 [Asparagus officinalis]
NewGene_15607	--	--	Cellular Component: integral component of membrane (GO:0016021);;	K21989|1.43e-38|aof:109848096|K21989 calcium permeable stress-gated cation channel | (RefSeq) CSC1-like protein At3g54510	[R]	General function prediction only	--	CSC1-like protein At3g54510 OS=Arabidopsis thaliana OX=3702 GN=At3g54510 PE=3 SV=1	Uncharacterized protein OS=Asparagus officinalis OX=4686 GN=A4U43_C07F15860 PE=3 SV=1	S	Function unknown	CSC1-like protein At3g54510 [Asparagus officinalis]
NewGene_15618	--	--	--	--	--	--	--	--	--	--	--	uncharacterized protein LOC114180539 [Vigna unguiculata]
NewGene_15626	[LX]	--	Molecular Function: DNA binding (GO:0003677);; Molecular Function: DNA-directed 5'-3' RNA polymerase activity (GO:0003899);; Biological Process: transcription, DNA-templated (GO:0006351);;	K03006|5.06e-59|aof:109827408|K03006 DNA-directed RNA polymerase II subunit RPB1 [EC:2.7.7.6] | (RefSeq) DNA-directed RNA polymerase II subunit 1	[K]	Transcription	RNA polymerase Rpb1, domain 1	DNA-directed RNA polymerase II subunit RPB1 OS=Arabidopsis thaliana OX=3702 GN=NRPB1 PE=1 SV=3	DNA-directed RNA polymerase subunit OS=Musa acuminata subsp. malaccensis OX=214687 PE=3 SV=1	K	Transcription	RNA polymerase II largest subunit, partial [Asparagus officinalis]
NewGene_15647	--	--	--	--	--	--	--	--	--	--	--	uncharacterized protein LOC112747868 [Arachis hypogaea]
NewGene_1565	--	--	--	--	--	--	--	Protein MAIN-LIKE 1 OS=Arabidopsis thaliana OX=3702 GN=MAIL1 PE=1 SV=1	serine/threonine-protein phosphatase 7 long form homolog OS=Cucumis melo OX=3656 GN=LOC103493247 PE=4 SV=1	--	--	serine/threonine-protein phosphatase 7 long form homolog isoform X2 [Sesamum indicum]
NewGene_15665	--	--	Cellular Component: cellular_component (GO:0005575);; Cellular Component: intracellular (GO:0005622);; Cellular Component: obsolete cell (GO:0005623);; Cellular Component: cytoplasm (GO:0005737);; Biological Process: biological_process (GO:0008150);; Cellular Component: chloroplast (GO:0009507);; Cellular Component: plastid (GO:0009536);; Biological Process: cellular process (GO:0009987);; Biolog…	--	--	--	Cofactor assembly of complex C subunit B, CCB2/CCB4	Protein COFACTOR ASSEMBLY OF COMPLEX C SUBUNIT B CCB4, chloroplastic OS=Arabidopsis thaliana OX=3702 GN=CCB4 PE=1 SV=1	Uncharacterized protein OS=Asparagus officinalis OX=4686 GN=A4U43_C03F31210 PE=4 SV=1	S	Function unknown	protein COFACTOR ASSEMBLY OF COMPLEX C SUBUNIT B CCB4, chloroplastic [Asparagus officinalis]
NewGene_15671	--	--	Molecular Function: ubiquitin-protein transferase activity (GO:0004842);; Cellular Component: cellular_component (GO:0005575);; Cellular Component: intracellular (GO:0005622);; Cellular Component: obsolete cell (GO:0005623);; Cellular Component: nucleus (GO:0005634);; Cellular Component: cytoplasm (GO:0005737);; Biological Process: cellular protein modification process (GO:0006464);; Biological P…	--	[S]	Function unknown	--	U-box domain-containing protein 8 OS=Arabidopsis thaliana OX=3702 GN=PUB8 PE=2 SV=1	RING-type E3 ubiquitin transferase OS=Ananas comosus OX=4615 GN=ACMD2_19957 PE=4 SV=1	S	Function unknown	U-box domain-containing protein 8-like isoform X2 [Ananas comosus]
NewGene_15672	--	--	Molecular Function: nucleic acid binding (GO:0003676);; Biological Process: DNA integration (GO:0015074);;	--	[R]	General function prediction only	Integrase core domain	--	Retrovirus-related Pol polyprotein from transposon TNT 1-94 OS=Cajanus cajan OX=3821 GN=KK1_018185 PE=4 SV=1	L	Replication, recombination and repair	Retrovirus-related Pol polyprotein from transposon TNT 1-94 [Cajanus cajan]
NewGene_15697	--	--	--	--	--	--	Plant transposase (Ptta/En/Spm family)	--	Uncharacterized protein OS=Hevea brasiliensis OX=3981 GN=GH714_034857 PE=4 SV=1	S	Function unknown	uncharacterized protein LOC112325767 [Populus trichocarpa]
NewGene_15729	--	--	Cellular Component: integral component of membrane (GO:0016021);; Biological Process: transmembrane transport (GO:0055085);;	K13754|1.80e-53|aof:109831115|K13754 solute carrier family 24 (sodium/potassium/calcium exchanger), member 6 | (RefSeq) LOW QUALITY PROTEIN: cation/calcium exchanger 5	[P]	Inorganic ion transport and metabolism	--	Cation/calcium exchanger 5 OS=Arabidopsis thaliana OX=3702 GN=CCX5 PE=2 SV=1	Na_Ca_ex domain-containing protein OS=Asparagus officinalis OX=4686 GN=A4U43_C02F13400 PE=4 SV=1	P	Inorganic ion transport and metabolism	uncharacterized protein A4U43_C02F13400 [Asparagus officinalis]
NewGene_15756	--	--	Molecular Function: molecular_function (GO:0003674);; Molecular Function: nucleic acid binding (GO:0003676);; Molecular Function: RNA binding (GO:0003723);; Molecular Function: single-stranded RNA binding (GO:0003727);; Molecular Function: mRNA binding (GO:0003729);; Molecular Function: catalytic activity (GO:0003824);; Molecular Function: nuclease activity (GO:0004518);; Molecular Function: endo…	--	--	--	--	Protein THYLAKOID ASSEMBLY 8-like, chloroplastic OS=Arabidopsis thaliana OX=3702 GN=THA8L PE=1 SV=1	Uncharacterized protein OS=Oryza glaberrima OX=4538 PE=4 SV=1	S	Function unknown	hypothetical protein CMV_003283 [Castanea mollissima]
NewGene_15767	--	--	--	--	--	--	Protein of unknown function (DUF1336)	--	DUF1336 domain-containing protein (Fragment) OS=Noccaea caerulescens OX=107243 GN=LE_TR18903_c1_g1_i1_g.60784 PE=4 SV=1	S	Function unknown	uncharacterized protein LOC109819952 isoform X2 [Asparagus officinalis]
NewGene_15769	--	--	Biological Process: microtubule cytoskeleton organization (GO:0000226);; Molecular Function: microtubule binding (GO:0008017);;	K16732|1.38e-40|nnu:104611848|K16732 protein regulator of cytokinesis 1 | (RefSeq) 65-kDa microtubule-associated protein 3	[DZ]	--	Microtubule associated protein (MAP65/ASE1 family)	65-kDa microtubule-associated protein 9 OS=Arabidopsis thaliana OX=3702 GN=MAP65-9 PE=2 SV=1	65-kDa microtubule-associated protein 3 OS=Nelumbo nucifera OX=4432 GN=LOC104611848 PE=3 SV=1	--	--	PREDICTED: 65-kDa microtubule-associated protein 3 [Nelumbo nucifera]
NewGene_15772	--	--	Cellular Component: integral component of membrane (GO:0016021);;	--	--	--	--	--	Uncharacterized protein OS=Citrus unshiu OX=55188 GN=CUMW_018690 PE=4 SV=1	--	--	hypothetical protein CUMW_018690 [Citrus unshiu]
NewGene_15774	--	--	Molecular Function: ATP binding (GO:0005524);; Molecular Function: kinase activity (GO:0016301);;	--	--	--	--	--	uncharacterized protein LOC103704593 isoform X3 OS=Phoenix dactylifera OX=42345 GN=LOC103704593 PE=4 SV=1	S	Function unknown	uncharacterized protein LOC103704593 isoform X3 [Phoenix dactylifera]
NewGene_15776	[V]	Defense mechanisms	Molecular Function: ATP binding (GO:0005524);; Cellular Component: integral component of membrane (GO:0016021);; Molecular Function: ATPase activity (GO:0016887);; Molecular Function: ATPase-coupled transmembrane transporter activity (GO:0042626);; Biological Process: transmembrane transport (GO:0055085);;	K05658|1.54e-20|pda:103699278|K05658 ATP-binding cassette, subfamily B (MDR/TAP), member 1 [EC:7.6.2.2] | (RefSeq) putative multidrug resistance protein	[Q]	Secondary metabolites biosynthesis, transport and catabolism	ABC transporter	Putative multidrug resistance protein OS=Oryza sativa subsp. japonica OX=39947 GN=Os02g0190300 PE=3 SV=1	putative multidrug resistance protein OS=Phoenix dactylifera OX=42345 GN=LOC103699278 PE=4 SV=1	Q	Secondary metabolites biosynthesis, transport and catabolism	putative multidrug resistance protein [Phoenix dactylifera]
NewGene_15780	[R]	General function prediction only	Molecular Function: hydrolase activity (GO:0016787);;	K14664|5.37e-33|dct:110108507|K14664 IAA-amino acid hydrolase [EC:3.5.1.-] | (RefSeq) IAA-amino acid hydrolase ILR1-like 5	--	--	Peptidase family M20/M25/M40	IAA-amino acid hydrolase ILR1-like 5 OS=Oryza sativa subsp. japonica OX=39947 GN=ILL5 PE=2 SV=1	IAA-amino acid hydrolase ILR1-like 5 OS=Dendrobium catenatum OX=906689 GN=ILL5 PE=3 SV=1	S	Function unknown	IAA-amino acid hydrolase ILR1-like 5 isoform X1 [Asparagus officinalis]
NewGene_1579	--	--	Biological Process: protein import into nucleus (GO:0006606);; Molecular Function: Ran GTPase binding (GO:0008536);;	K20222|3.42e-15|dzi:111301799|K20222 importin-5 | (RefSeq) importin-5-like	[YU]	--	Importin repeat 6	--	Importin-5-like OS=Dorcoceras hygrometricum OX=472368 GN=F511_38548 PE=4 SV=1	--	--	importin-5-like [Dorcoceras hygrometricum]
NewGene_15790	[C]	Energy production and conversion	Molecular Function: catalytic activity (GO:0003824);;	K01648|8.69e-51|aof:109848175|K01648 ATP citrate (pro-S)-lyase [EC:2.3.3.8] | (RefSeq) ATP-citrate synthase beta chain protein 1	[C]	Energy production and conversion	CoA-ligase	ATP-citrate synthase beta chain protein 2 OS=Arabidopsis thaliana OX=3702 GN=ACLB-2 PE=1 SV=1	ATP-citrate synthase beta chain protein 1 (Fragment) OS=Jatropha curcas OX=180498 GN=ACLY PE=4 SV=1	C	Energy production and conversion	ATP-citrate synthase beta chain protein 1, partial [Jatropha curcas]
NewGene_15795	--	--	Cellular Component: extracellular region (GO:0005576);; Molecular Function: growth factor activity (GO:0008083);; Biological Process: cell population proliferation (GO:0008283);;	--	--	--	Phytosulfokine precursor protein (PSK)	Phytosulfokines OS=Asparagus officinalis OX=4686 GN=PSK PE=1 SV=1	Phytosulfokine-alpha OS=Asparagus officinalis OX=4686 GN=A4U43_C07F30600 PE=3 SV=1	S	Function unknown	phytosulfokines [Elaeis guineensis]
NewGene_15814	--	--	--	--	--	--	--	--	Putative mitochondrial protein OS=Dendrobium catenatum OX=906689 GN=MA16_Dca021249 PE=4 SV=1	E	Amino acid transport and metabolism	uncharacterized protein LOC110798779 [Spinacia oleracea]
NewGene_15819	--	--	--	--	--	--	Plant transposase (Ptta/En/Spm family)	--	--	--	--	--
NewGene_15822	--	--	Molecular Function: ATP binding (GO:0005524);; Biological Process: protein folding (GO:0006457);; Molecular Function: unfolded protein binding (GO:0051082);;	K09493|9.67e-13|ini:109183292|K09493 T-complex protein 1 subunit alpha | (RefSeq) T-complex protein 1 subunit alpha	[O]	Posttranslational modification, protein turnover, chaperones	--	T-complex protein 1 subunit alpha OS=Arabidopsis thaliana OX=3702 GN=CCT1 PE=1 SV=1	Uncharacterized protein OS=Camellia sinensis var. sinensis OX=542762 GN=TEA_015997 PE=3 SV=1	O	Posttranslational modification, protein turnover, chaperones	hypothetical protein TEA_015997 [Camellia sinensis var. sinensis]
NewGene_15826	--	--	Molecular Function: GTPase activity (GO:0003924);; Molecular Function: GTP binding (GO:0005525);; Biological Process: nucleocytoplasmic transport (GO:0006913);;	K07936|3.04e-34|cann:107841109|K07936 GTP-binding nuclear protein Ran | (RefSeq) GTP-binding nuclear protein Ran-3	[U]	Intracellular trafficking, secretion, and vesicular transport	--	GTP-binding nuclear protein Ran1A (Fragment) OS=Lotus japonicus OX=34305 GN=RAN1A PE=2 SV=1	GTP-binding protein Ran3 (Fragment) OS=Prunus salicina OX=88123 PE=2 SV=1	U	Intracellular trafficking, secretion, and vesicular transport	GTP-binding protein Ran3, partial [Prunus salicina]
NewGene_15846	--	--	Molecular Function: RNA-directed DNA polymerase activity (GO:0003964);;	K11866|3.34e-21|psom:113325058|K11866 STAM-binding protein [EC:3.4.19.12] | (RefSeq) AMSH-like ubiquitin thioesterase 3	[R]	General function prediction only	Reverse transcriptase (RNA-dependent DNA polymerase)	--	Putative RNA-directed DNA polymerase OS=Lupinus albus OX=3870 GN=Lalb_Chr16g0388061 PE=4 SV=1	L	Replication, recombination and repair	putative RNA-directed DNA polymerase [Lupinus albus]
NewGene_15847	--	--	Cellular Component: integral component of membrane (GO:0016021);; Molecular Function: transferase activity (GO:0016740);;	K23452|2.85e-40|csat:104776357|K23452 UDP-glucosyltransferase 85A [EC:2.4.1.-] | (RefSeq) UDP-glycosyltransferase 85A5-like	[GC]	--	--	7-deoxyloganetin glucosyltransferase OS=Gardenia jasminoides OX=114476 GN=UGT85A24 PE=1 SV=1	7-deoxyloganetin glucosyltransferase (Fragment) OS=Actinidia chinensis var. chinensis OX=1590841 GN=CEY00_Acc24009 PE=4 SV=1	--	--	7-deoxyloganetin glucosyltransferase, partial [Actinidia chinensis var. chinensis]
NewGene_15854	--	--	--	--	--	--	--	--	Uncharacterized protein OS=Medicago truncatula OX=3880 PE=2 SV=1	--	--	unknown [Medicago truncatula]
NewGene_1587	[T]	Signal transduction mechanisms	Molecular Function: protein kinase activity (GO:0004672);; Molecular Function: ATP binding (GO:0005524);; Cellular Component: integral component of membrane (GO:0016021);; Molecular Function: carbohydrate binding (GO:0030246);;	K01176|1.00e-47|sbi:8065370|K01176 alpha-amylase [EC:3.2.1.1] | (RefSeq) alpha-amylase isozyme 2A	--	--	Protein tyrosine and serine/threonine kinase	L-type lectin-domain containing receptor kinase SIT2 OS=Oryza sativa subsp. japonica OX=39947 GN=SIT2 PE=2 SV=2	Protein kinase domain-containing protein OS=Ensete ventricosum OX=4639 GN=GW17_00059584 PE=3 SV=1	T	Signal transduction mechanisms	L-type lectin-domain containing receptor kinase IV.1-like [Asparagus officinalis]
NewGene_15873	--	--	Cellular Component: mitochondrial inner membrane (GO:0005743);; Biological Process: mitochondrial electron transport, ubiquinol to cytochrome c (GO:0006122);; Molecular Function: ubiquinol-cytochrome-c reductase activity (GO:0008121);; Cellular Component: respirasome (GO:0070469);;	K00416|4.18e-31|sbi:8083088|K00416 ubiquinol-cytochrome c reductase subunit 6 | (RefSeq) cytochrome b-c1 complex subunit 6	[C]	Energy production and conversion	Ubiquinol-cytochrome C reductase hinge protein	Cytochrome b-c1 complex subunit 6-1, mitochondrial OS=Arabidopsis thaliana OX=3702 GN=QCR6-1 PE=1 SV=1	Cytochrome b-c1 complex subunit 6 OS=Zea mays OX=4577 GN=ZEAMMB73_Zm00001d053175 PE=2 SV=1	C	Energy production and conversion	cytochrome b-c1 complex subunit 6 [Sorghum bicolor]
NewGene_15877	[L]	Replication, recombination and repair	Molecular Function: oxidoreductase activity (GO:0016491);;	--	[A]	RNA processing and modification	2OG-Fe(II) oxygenase superfamily	--	Fe2OG dioxygenase domain-containing protein OS=Asparagus officinalis OX=4686 GN=A4U43_C07F4240 PE=4 SV=1	A	RNA processing and modification	alpha-ketoglutarate-dependent dioxygenase abh1-like [Asparagus officinalis]
NewGene_1588	--	--	--	--	--	--	Plant transposase (Ptta/En/Spm family)	--	Bromo domain-containing protein OS=Davidia involucrata OX=16924 GN=Din_040078 PE=4 SV=1	S	Function unknown	PREDICTED: uncharacterized protein LOC109241614 [Nicotiana attenuata]
NewGene_15880	--	--	Biological Process: biological_process (GO:0008150);; Biological Process: homeostatic process (GO:0042592);; Biological Process: chemical homeostasis (GO:0048878);; Biological Process: ion homeostasis (GO:0050801);; Biological Process: metal ion homeostasis (GO:0055065);; Biological Process: copper ion homeostasis (GO:0055070);; Biological Process: transition metal ion homeostasis (GO:0055076);; …	K07152|1.40e-17|aof:109821451|K07152 protein SCO1 | (RefSeq) protein SCO1 homolog 2, mitochondrial	[C]	Energy production and conversion	SCO1/SenC	Protein SCO1 homolog 2, mitochondrial OS=Arabidopsis thaliana OX=3702 GN=HCC2 PE=2 SV=1	Uncharacterized protein (Fragment) OS=Rhododendron williamsianum OX=262921 GN=C3L33_01903 PE=3 SV=1	C	Energy production and conversion	hypothetical protein C3L33_01903, partial [Rhododendron williamsianum]
NewGene_15884	[R]	General function prediction only	Cellular Component: integral component of membrane (GO:0016021);;	K03453|1.80e-40|cqi:110688549|K03453 bile acid:Na+ symporter, BASS family | (RefSeq) sodium/pyruvate cotransporter BASS2, chloroplastic	[P]	Inorganic ion transport and metabolism	Sodium Bile acid symporter family	Sodium/pyruvate cotransporter BASS2, chloroplastic OS=Arabidopsis thaliana OX=3702 GN=BASS2 PE=1 SV=1	Sodium/pyruvate cotransporter BASS2 chloroplastic-like OS=Trifolium pratense OX=57577 GN=L195_g018556 PE=3 SV=1	P	Inorganic ion transport and metabolism	Bile acid:sodium symporter [Thalictrum thalictroides]
NewGene_15894	--	--	--	K10523|1.88e-11|obr:102699661|K10523 speckle-type POZ protein | (RefSeq) BTB/POZ and MATH domain-containing protein 1-like	[R]	General function prediction only	Retrotransposon gag protein	--	uncharacterized protein LOC107944359 OS=Gossypium hirsutum OX=3635 GN=LOC107944359 PE=4 SV=1	L	Replication, recombination and repair	uncharacterized protein LOC112101548 [Citrus clementina]
NewGene_15895	--	--	--	--	--	--	--	--	Uncharacterized protein OS=Allium cepa OX=4679 GN=11.t00005 PE=4 SV=1	--	--	hypothetical protein 11.t00005 [Allium cepa]
NewGene_15912	--	--	Molecular Function: endonuclease activity (GO:0004519);; Molecular Function: exonuclease activity (GO:0004527);;	--	--	--	--	--	Endonuclease/exonuclease/phosphatase OS=Macleaya cordata OX=56857 GN=BVC80_7593g4 PE=4 SV=1	S	Function unknown	Endonuclease/exonuclease/phosphatase [Macleaya cordata]
NewGene_15929	--	--	--	--	--	--	--	--	Uncharacterized protein OS=Apostasia shenzhenica OX=1088818 GN=AXF42_Ash012459 PE=4 SV=1	--	--	uncharacterized protein LOC109822126 isoform X1 [Asparagus officinalis]
NewGene_15932	[J]	Translation, ribosomal structure and biogenesis	Molecular Function: structural constituent of ribosome (GO:0003735);; Cellular Component: ribosome (GO:0005840);; Biological Process: translation (GO:0006412);;	K02949|3.78e-30|cann:107853236|K02949 small subunit ribosomal protein S11e | (RefSeq) 40S ribosomal protein S11-like	[J]	Translation, ribosomal structure and biogenesis	Ribosomal protein S17	40S ribosomal protein S11 OS=Euphorbia esula OX=3993 GN=RPS11 PE=2 SV=1	Ribosomal_S17_N domain-containing protein OS=Aegilops tauschii subsp. strangulata OX=200361 PE=3 SV=1	J	Translation, ribosomal structure and biogenesis	hypothetical protein B296_00048673 [Ensete ventricosum]
NewGene_15935	--	--	--	--	[S]	Function unknown	--	--	Uncharacterized protein OS=Ananas comosus OX=4615 GN=ACMD2_25598 PE=4 SV=1	S	Function unknown	uncharacterized protein LOC109720038 [Ananas comosus]
NewGene_15941	--	--	--	--	--	--	--	Serine/threonine-protein phosphatase 7 long form homolog OS=Arabidopsis thaliana OX=3702 GN=MAIL3 PE=2 SV=1	Serine/threonine-protein phosphatase 7 long form like OS=Apostasia shenzhenica OX=1088818 GN=AXF42_Ash006683 PE=4 SV=1	T	Signal transduction mechanisms	Serine/threonine-protein phosphatase 7 long form like [Apostasia shenzhenica]
NewGene_15952	--	--	--	--	--	--	--	Myb family transcription factor PHL11 OS=Arabidopsis thaliana OX=3702 GN=PHL11 PE=1 SV=1	--	--	--	--
NewGene_15954	--	--	Molecular Function: nucleic acid binding (GO:0003676);; Biological Process: DNA integration (GO:0015074);;	--	[R]	General function prediction only	RNase H-like domain found in reverse transcriptase	--	Uncharacterized protein OS=Fagus sylvatica OX=28930 GN=FSB_LOCUS24431 PE=4 SV=1	L	Replication, recombination and repair	uncharacterized protein LOC118349426 [Juglans regia]
NewGene_15965	[O]	Posttranslational modification, protein turnover, chaperones	Molecular Function: cysteine-type endopeptidase activity (GO:0004197);; Cellular Component: extracellular space (GO:0005615);; Cellular Component: lysosome (GO:0005764);; Biological Process: proteolysis involved in cellular protein catabolic process (GO:0051603);;	K16292|1.42e-56|gmx:100800823|K16292 KDEL-tailed cysteine endopeptidase [EC:3.4.22.-] | (RefSeq) senescence-specific cysteine protease SAG39	[O]	Posttranslational modification, protein turnover, chaperones	Cathepsin propeptide inhibitor domain (I29)	Senescence-specific cysteine protease SAG39 OS=Oryza sativa subsp. indica OX=39946 GN=OsI_14861 PE=3 SV=1	senescence-specific cysteine protease SAG39-like OS=Phoenix dactylifera OX=42345 GN=LOC103722754 PE=3 SV=1	O	Posttranslational modification, protein turnover, chaperones	senescence-specific cysteine protease SAG39-like [Asparagus officinalis]
NewGene_15973	--	--	Molecular Function: endonuclease activity (GO:0004519);; Molecular Function: exonuclease activity (GO:0004527);;	--	[R]	General function prediction only	--	--	Endonuclease/exonuclease/phosphatase OS=Macleaya cordata OX=56857 GN=BVC80_7593g4 PE=4 SV=1	E	Amino acid transport and metabolism	uncharacterized protein LOC109846872 [Asparagus officinalis]
NewGene_15975	--	--	--	--	--	--	--	--	Uncharacterized protein OS=Rosa chinensis OX=74649 GN=RchiOBHm_Chr3g0460901 PE=4 SV=1	S	Function unknown	hypothetical protein RchiOBHm_Chr3g0460901 [Rosa chinensis]
NewGene_1598	--	--	Molecular Function: protein kinase activity (GO:0004672);; Molecular Function: ATP binding (GO:0005524);;	K13430|5.55e-15|mesc:110626995|K13430 serine/threonine-protein kinase PBS1 [EC:2.7.11.1] | (RefSeq) probable serine/threonine-protein kinase PBL7	[T]	Signal transduction mechanisms	--	Serine/threonine-protein kinase PBL27 OS=Arabidopsis thaliana OX=3702 GN=PBL27 PE=1 SV=1	Serine/threonine-protein kinase PBS1 (Fragment) OS=Anthurium amnicola OX=1678845 GN=PBS1_21 PE=4 SV=1	T	Signal transduction mechanisms	Serine/threonine-protein kinase [Nymphaea thermarum]
NewGene_15982	--	--	Molecular Function: palmitoyl hydrolase activity (GO:0098599);;	K01074|4.87e-25|cam:101510117|K01074 palmitoyl-protein thioesterase [EC:3.1.2.22] | (RefSeq) palmitoyl-protein thioesterase 1-like	[IO]	--	Palmitoyl protein thioesterase	--	Uncharacterized protein OS=Salix brachista OX=2182728 GN=DKX38_004180 PE=3 SV=1	--	--	hypothetical protein HS088_TW15G00420 [Tripterygium wilfordii]
NewGene_16016	--	--	--	K01528|1.04e-23|lja:Lj0g3v0199559.2|K01528 dynamin 1/3 [EC:3.6.5.5] | (RefSeq) Lj0g3v0199559.2; -	[R]	General function prediction only	--	Retrovirus-related Pol polyprotein from transposon RE2 OS=Arabidopsis thaliana OX=3702 GN=RE2 PE=4 SV=1	Retrovirus-related Pol polyprotein from transposon RE2 OS=Vitis vinifera OX=29760 GN=RE2_573 PE=4 SV=1	K	Transcription	Retrovirus-related Pol polyprotein from transposon RE2 [Vitis vinifera]
NewGene_16018	--	--	Molecular Function: protein dimerization activity (GO:0046983);;	K21437|8.08e-21|ccav:112523844|K21437 ankyrin repeat domain-containing protein 13 | (RefSeq) uncharacterized protein LOC112523844	[L]	Replication, recombination and repair	hAT family C-terminal dimerisation region	Putative AC transposase OS=Zea mays OX=4577 PE=2 SV=2	AC9 transposase OS=Dendrobium catenatum OX=906689 GN=MA16_Dca020242 PE=4 SV=1	L	Replication, recombination and repair	zinc finger BED domain-containing protein DAYSLEEPER-like [Prunus avium]
NewGene_16021	--	--	Cellular Component: integral component of membrane (GO:0016021);;	--	[E]	Amino acid transport and metabolism	Transmembrane amino acid transporter protein	Amino acid permease 5 OS=Arabidopsis thaliana OX=3702 GN=AAP5 PE=1 SV=1	Putative transmembrane amino acid transporter protein (Fragment) OS=Narcissus pseudonarcissus OX=39639 PE=2 SV=1	E	Amino acid transport and metabolism	putative transmembrane amino acid transporter protein, partial [Narcissus pseudonarcissus]
NewGene_16031	--	--	Cellular Component: cellular_component (GO:0005575);; Cellular Component: intracellular (GO:0005622);; Cellular Component: obsolete cell (GO:0005623);; Cellular Component: nucleus (GO:0005634);; Biological Process: multicellular organism development (GO:0007275);; Biological Process: biological_process (GO:0008150);; Biological Process: anatomical structure morphogenesis (GO:0009653);; Biological…	--	--	--	Plant mobile domain	Protein MAIN-LIKE 1 OS=Arabidopsis thaliana OX=3702 GN=MAIL1 PE=1 SV=1	PMD domain-containing protein OS=Arabis nemorensis OX=586526 GN=ANE_LOCUS19391 PE=4 SV=1	S	Function unknown	unnamed protein product [Arabis nemorensis]
NewGene_16044	--	--	Molecular Function: zinc ion binding (GO:0008270);;	--	[K]	Transcription	--	Zinc finger protein CONSTANS-LIKE 16 OS=Arabidopsis thaliana OX=3702 GN=COL16 PE=1 SV=2	Zinc finger protein CONSTANS-LIKE 16 OS=Ananas comosus OX=4615 GN=ACMD2_26871 PE=4 SV=1	K	Transcription	Zinc finger protein CONSTANS-LIKE 16 [Ananas comosus]
NewGene_16049	--	--	Biological Process: ethylene-activated signaling pathway (GO:0009873);; Cellular Component: integral component of membrane (GO:0016021);; Molecular Function: metal ion transmembrane transporter activity (GO:0046873);;	K14513|6.59e-08|pvu:PHAVU_001G177500g|K14513 ethylene-insensitive protein 2 | (RefSeq) hypothetical protein	[P]	Inorganic ion transport and metabolism	--	Protein ETHYLENE-INSENSITIVE 2 OS=Oryza sativa subsp. japonica OX=39947 GN=EIN2 PE=2 SV=1	Ethylene-insensitive protein 2 OS=Apostasia shenzhenica OX=1088818 GN=EIN2 PE=3 SV=1	--	--	Ethylene-insensitive protein 2 [Apostasia shenzhenica]
NewGene_16063	--	--	Molecular Function: calmodulin binding (GO:0005516);; Biological Process: defense response (GO:0006952);; Biological Process: response to biotic stimulus (GO:0009607);; Cellular Component: integral component of membrane (GO:0016021);;	K08472|6.13e-16|aof:109825197|K08472 mlo protein | (RefSeq) MLO-like protein 9 isoform X1	--	--	--	--	MLO-like protein OS=Asparagus officinalis OX=4686 GN=MLO PE=3 SV=1	--	--	MLO-like protein 9 isoform X2 [Asparagus officinalis]
NewGene_16074	[K]	Transcription	Molecular Function: ATP binding (GO:0005524);; Cellular Component: Ino80 complex (GO:0031011);; Cellular Component: NuA4 histone acetyltransferase complex (GO:0035267);; Molecular Function: 5'-3' DNA helicase activity (GO:0043139);; Cellular Component: R2TP complex (GO:0097255);;	K04499|1.93e-54|egu:105045743|K04499 RuvB-like protein 1 (pontin 52) | (RefSeq) ruvB-like protein 1	[L]	Replication, recombination and repair	TIP49 P-loop domain	RuvB-like protein 1 OS=Arabidopsis thaliana OX=3702 GN=RIN1 PE=1 SV=1	RuvB-like helicase OS=Aegilops tauschii subsp. strangulata OX=200361 PE=3 SV=1	L	Replication, recombination and repair	ruvB-like protein 1 [Elaeis guineensis]
NewGene_16079	[E]	Amino acid transport and metabolism	Molecular Function: cysteine synthase activity (GO:0004124);; Biological Process: cysteine biosynthetic process from serine (GO:0006535);;	K01738|1.96e-28|mus:103979776|K01738 cysteine synthase [EC:2.5.1.47] | (RefSeq) cysteine synthase	[E]	Amino acid transport and metabolism	--	Cysteine synthase OS=Triticum aestivum OX=4565 GN=CYS1 PE=2 SV=1	Cysteine synthase OS=Allium tuberosum OX=4683 GN=Bsas1 PE=2 SV=1	E	Amino acid transport and metabolism	cysteine synthase [Allium tuberosum]
NewGene_16082	--	--	--	--	--	--	Transposase family tnp2	--	Uncharacterized protein OS=Fagus sylvatica OX=28930 GN=FSB_LOCUS22368 PE=4 SV=1	S	Function unknown	uncharacterized protein LOC112178361 [Rosa chinensis]
NewGene_16094	--	--	Molecular Function: nucleic acid binding (GO:0003676);; Biological Process: DNA integration (GO:0015074);;	K16196|1.88e-14|pda:103708605|K16196 eukaryotic translation initiation factor 2-alpha kinase 4 [EC:2.7.11.1] | (RefSeq) eIF-2-alpha kinase GCN2	[R]	General function prediction only	--	--	Uncharacterized protein OS=Trifolium subterraneum OX=3900 GN=TSUD_161390 PE=4 SV=1	L	Replication, recombination and repair	uncharacterized protein LOC109838823 [Asparagus officinalis]
NewGene_16106	[O]	Posttranslational modification, protein turnover, chaperones	Molecular Function: transferase activity (GO:0016740);;	K00799|3.97e-40|aof:109836961|K00799 glutathione S-transferase [EC:2.5.1.18] | (RefSeq) glutathione S-transferase T1-like	[O]	Posttranslational modification, protein turnover, chaperones	Glutathione S-transferase, N-terminal domain	Glutathione S-transferase T1 OS=Arabidopsis thaliana OX=3702 GN=GSTT1 PE=2 SV=1	Glutathione S-transferase OS=Dracaena cambodiana OX=580341 GN=GSTT1 PE=2 SV=1	O	Posttranslational modification, protein turnover, chaperones	glutathione S-transferase [Dracaena cambodiana]
NewGene_16108	--	--	Molecular Function: RNA-directed DNA polymerase activity (GO:0003964);;	K16296|1.43e-17|soe:110778942|K16296 serine carboxypeptidase-like clade I [EC:3.4.16.-] | (RefSeq) serine carboxypeptidase-like 17	[R]	General function prediction only	--	--	Putative reverse transcriptase domain, Reverse transcriptase zinc-binding domain protein OS=Helianthus annuus OX=4232 GN=HannXRQ_Chr13g0389371 PE=4 SV=1	S	Function unknown	uncharacterized protein LOC111308033 [Durio zibethinus]
NewGene_16119	--	--	--	--	--	--	--	--	gag_pre-integrs domain-containing protein OS=Vitis vinifera OX=29760 GN=CK203_034532 PE=4 SV=1	L	Replication, recombination and repair	hypothetical protein CK203_034532 [Vitis vinifera]
NewGene_16144	[E]	Amino acid transport and metabolism	Biological Process: histidine biosynthetic process (GO:0000105);; Molecular Function: imidazoleglycerol-phosphate synthase activity (GO:0000107);; Biological Process: glutamine metabolic process (GO:0006541);; Molecular Function: oxo-acid-lyase activity (GO:0016833);;	K01663|6.83e-23|cpap:110825211|K01663 imidazole glycerol-phosphate synthase [EC:4.3.2.10] | (RefSeq) imidazole glycerol phosphate synthase hisHF, chloroplastic-like isoform X1	[E]	Amino acid transport and metabolism	--	Imidazole glycerol phosphate synthase hisHF, chloroplastic OS=Arabidopsis thaliana OX=3702 GN=HISN4 PE=2 SV=1	Imidazole glycerol phosphate synthase hisHF, chloroplastic (Fragment) OS=Anthurium amnicola OX=1678845 GN=At4g26900_1 PE=3 SV=1	E	Amino acid transport and metabolism	imidazole glycerol phosphate synthase hisHF, chloroplastic-like isoform X2 [Carica papaya]
NewGene_16155	--	--	Molecular Function: protein serine/threonine kinase activity (GO:0004674);; Molecular Function: ATP binding (GO:0005524);; Biological Process: signal transduction (GO:0007165);;	K07198|2.36e-28|aof:109849231|K07198 5'-AMP-activated protein kinase, catalytic alpha subunit [EC:2.7.11.11] | (RefSeq) CBL-interacting protein kinase 1-like	[T]	Signal transduction mechanisms	Protein kinase domain	CBL-interacting protein kinase 1 OS=Oryza sativa subsp. japonica OX=39947 GN=CIPK1 PE=2 SV=1	Non-specific serine/threonine protein kinase OS=Asparagus officinalis OX=4686 GN=A4U43_C07F11520 PE=4 SV=1	T	Signal transduction mechanisms	CBL-interacting protein kinase 1-like [Ananas comosus]
NewGene_16177	--	--	--	K20178|7.33e-22|cann:107864957|K20178 vacuolar protein sorting-associated protein 8 | (RefSeq) uncharacterized LOC107864957	[R]	General function prediction only	--	--	Reverse transcriptase domain-containing protein OS=Punica granatum OX=22663 GN=CRG98_023471 PE=4 SV=1	S	Function unknown	hypothetical protein CRG98_023471 [Punica granatum]
NewGene_16183	--	--	--	--	--	--	--	--	Uncharacterized protein (Fragment) OS=Ensete ventricosum OX=4639 GN=B296_00040713 PE=4 SV=1	--	--	hypothetical protein BHM03_00060391 [Ensete ventricosum]
NewGene_16192	--	--	Molecular Function: transferase activity, transferring acyl groups other than amino-acyl groups (GO:0016747);;	--	--	--	Transferase family	--	shikimate O-hydroxycinnamoyltransferase-like OS=Nicotiana tabacum OX=4097 GN=LOC107795706 PE=3 SV=1	S	Function unknown	PREDICTED: shikimate O-hydroxycinnamoyltransferase-like, partial [Nicotiana tabacum]
NewGene_16215	--	--	--	--	--	--	--	--	Transposase_23 domain-containing protein OS=Acer yangbiense OX=1000413 GN=EZV62_019051 PE=4 SV=1	--	--	hypothetical protein EZV62_019051 [Acer yangbiense]
NewGene_16226	--	--	Cellular Component: integral component of membrane (GO:0016021);;	K10601|4.64e-27|aof:109842946|K10601 E3 ubiquitin-protein ligase synoviolin [EC:2.3.2.27] | (RefSeq) ERAD-associated E3 ubiquitin-protein ligase HRD1B-like	[O]	Posttranslational modification, protein turnover, chaperones	--	ERAD-associated E3 ubiquitin-protein ligase HRD1 OS=Oryza sativa subsp. japonica OX=39947 GN=HRD1 PE=2 SV=1	RING-type domain-containing protein OS=Asparagus officinalis OX=4686 GN=A4U43_C05F4850 PE=4 SV=1	O	Posttranslational modification, protein turnover, chaperones	ERAD-associated E3 ubiquitin-protein ligase HRD1B-like [Asparagus officinalis]
NewGene_16241	[G]	Carbohydrate transport and metabolism	Cellular Component: integral component of membrane (GO:0016021);; Molecular Function: transmembrane transporter activity (GO:0022857);;	K24193|2.03e-57|mus:103997832|K24193 MFS transporter, SP family, sugar:H+ symporter | (RefSeq) sugar transport protein 7	[R]	General function prediction only	Sugar (and other) transporter	Sugar transport protein 7 OS=Arabidopsis thaliana OX=3702 GN=STP7 PE=1 SV=1	MFS domain-containing protein (Fragment) OS=Nymphaea colorata OX=210225 GN=NYM_LOCUS18146 PE=4 SV=1	U	Intracellular trafficking, secretion, and vesicular transport	hypothetical protein GW17_00032232 [Ensete ventricosum]
NewGene_16253	--	--	Biological Process: sister chromatid cohesion (GO:0007062);; Cellular Component: cohesin complex (GO:0008278);;	K06670|1.03e-07|ats:109764260|K06670 cohesin complex subunit SCC1 | (RefSeq) LOC109764260; sister chromatid cohesion 1 protein 1	--	--	--	--	Sister chromatid cohesion 1 protein 1 OS=Triticum urartu OX=4572 GN=TRIUR3_16111 PE=3 SV=1	--	--	Sister chromatid cohesion 1 protein 1 [Triticum urartu]
NewGene_16260	--	--	Molecular Function: DNA binding (GO:0003677);; Cellular Component: nucleus (GO:0005634);; Molecular Function: DNA-dependent ATPase activity (GO:0008094);; Biological Process: regulation of DNA methylation (GO:0044030);;	K19001|1.01e-25|pda:103707592|K19001 ATP-dependent DNA helicase | (RefSeq) ATP-dependent DNA helicase DDM1 isoform X1	[K]	Transcription	--	ATP-dependent DNA helicase DDM1 OS=Arabidopsis thaliana OX=3702 GN=DDM1 PE=1 SV=1	Os03g0722400 protein OS=Oryza sativa subsp. japonica OX=39947 GN=Os03g0722400 PE=4 SV=1	K	Transcription	Os03g0722400 [Oryza sativa Japonica Group]
NewGene_16266	--	--	--	K14400|1.28e-25|aof:109844760|K14400 pre-mRNA cleavage complex 2 protein Pcf11 | (RefSeq) LOW QUALITY PROTEIN: uncharacterized protein LOC109844760	--	--	Plant mobile domain	Serine/threonine-protein phosphatase 7 long form homolog OS=Arabidopsis thaliana OX=3702 GN=MAIL3 PE=2 SV=1	Serine/threonine-protein phosphatase 7 long form-like protein OS=Dichanthelium oligosanthes OX=888268 GN=BAE44_0018214 PE=4 SV=1	S	Function unknown	serine/threonine-protein phosphatase 7 long form homolog isoform X2 [Asparagus officinalis]
NewGene_16269	--	--	Biological Process: response to red or far red light (GO:0009639);; Biological Process: negative gravitropism (GO:0009959);;	--	--	--	--	Protein GRAVITROPIC IN THE LIGHT 1 OS=Arabidopsis thaliana OX=3702 GN=GIL1 PE=1 SV=1	IRK-interacting protein OS=Ananas comosus OX=4615 GN=ACMD2_14544 PE=4 SV=1	S	Function unknown	IRK-interacting protein [Ananas comosus]
NewGene_16276	--	--	Molecular Function: protein serine/threonine kinase activity (GO:0004674);; Molecular Function: ATP binding (GO:0005524);;	K04427|1.88e-10|lang:109331017|K04427 mitogen-activated protein kinase kinase kinase 7 [EC:2.7.11.25] | (RefSeq) serine/threonine-protein kinase HT1-like	[T]	Signal transduction mechanisms	Protein tyrosine and serine/threonine kinase	Cysteine-rich receptor-like protein kinase 40 OS=Arabidopsis thaliana OX=3702 GN=CRK40 PE=2 SV=1	Protein kinase domain-containing protein OS=Asparagus officinalis OX=4686 GN=A4U43_C09F16340 PE=3 SV=1	T	Signal transduction mechanisms	serine/threonine-protein kinase HT1-like [Asparagus officinalis]
NewGene_16286	--	--	--	--	--	--	--	--	Uncharacterized protein OS=Ensete ventricosum OX=4639 GN=GW17_00051594 PE=4 SV=1	--	--	hypothetical protein GW17_00051594 [Ensete ventricosum]
NewGene_16306	--	--	Cellular Component: cellular_component (GO:0005575);; Cellular Component: intracellular (GO:0005622);; Cellular Component: obsolete cell (GO:0005623);; Cellular Component: nucleus (GO:0005634);; Cellular Component: nucleolus (GO:0005730);; Cellular Component: membrane-enclosed lumen (GO:0031974);; Cellular Component: nuclear lumen (GO:0031981);; Cellular Component: organelle (GO:0043226);; Cellul…	K15262|1.51e-11|mus:108951169|K15262 protein BCP1 | (RefSeq) protein BCCIP homolog	--	--	--	--	Uncharacterized protein OS=Musa balbisiana OX=52838 GN=C4D60_Mb02t18540 PE=3 SV=1	K	Transcription	hypothetical protein C4D60_Mb02t18540 [Musa balbisiana]
NewGene_1631	--	--	Molecular Function: cysteine-type peptidase activity (GO:0008234);;	K16292|2.10e-65|nta:107772536|K16292 KDEL-tailed cysteine endopeptidase [EC:3.4.22.-] | (RefSeq) vignain-like	[O]	Posttranslational modification, protein turnover, chaperones	Papain family cysteine protease	Vignain OS=Ricinus communis OX=3988 GN=CYSEP PE=1 SV=1	Uncharacterized protein OS=Lactuca sativa OX=4236 GN=LSAT_3X42561 PE=3 SV=1	O	Posttranslational modification, protein turnover, chaperones	senescence-specific cysteine protease SAG39-like [Lactuca sativa]
NewGene_1632	[O]	Posttranslational modification, protein turnover, chaperones	Molecular Function: cysteine-type peptidase activity (GO:0008234);;	K16292|3.65e-110|cit:102631207|K16292 KDEL-tailed cysteine endopeptidase [EC:3.4.22.-] | (RefSeq) senescence-specific cysteine protease SAG39-like	[O]	Posttranslational modification, protein turnover, chaperones	Papain family cysteine protease	Senescence-specific cysteine protease SAG39 OS=Oryza sativa subsp. indica OX=39946 GN=OsI_14861 PE=3 SV=1	Uncharacterized protein OS=Acer yangbiense OX=1000413 GN=EZV62_026843 PE=3 SV=1	O	Posttranslational modification, protein turnover, chaperones	senescence-specific cysteine protease SAG39-like isoform X2 [Asparagus officinalis]
NewGene_1633	--	--	--	--	--	--	Domain of unknown function (DUF4283)	--	DUF4283 domain-containing protein OS=Nicotiana attenuata OX=49451 GN=A4A49_04466 PE=4 SV=1	--	--	PREDICTED: uncharacterized protein LOC109238677 [Nicotiana attenuata]
NewGene_16334	--	--	Molecular Function: hydrolase activity (GO:0016787);;	--	--	--	Plant mobile domain	--	PMD domain-containing protein OS=Rosa chinensis OX=74649 GN=RchiOBHm_Chr1g0332031 PE=4 SV=1	--	--	protein MAIN-LIKE 1-like [Rosa chinensis]
NewGene_16370	--	--	Molecular Function: RNA binding (GO:0003723);; Molecular Function: tRNA (cytosine-5-)-methyltransferase activity (GO:0016428);;	K15334|4.16e-27|aof:109832768|K15334 multisite-specific tRNA:(cytosine-C5)-methyltransferase [EC:2.1.1.202] | (RefSeq) tRNA (cytosine(34)-C(5))-methyltransferase isoform X1	[J]	Translation, ribosomal structure and biogenesis	16S rRNA methyltransferase RsmB/F	--	tRNA (Cytosine(34)-C(5))-methyltransferase OS=Asparagus officinalis OX=4686 GN=A4U43_C03F2920 PE=3 SV=1	J	Translation, ribosomal structure and biogenesis	tRNA (cytosine(34)-C(5))-methyltransferase isoform X2 [Asparagus officinalis]
NewGene_16372	--	--	--	--	--	--	--	--	NADH2 dehydrogenase family protein OS=Hibiscus syriacus OX=106335 GN=F3Y22_tig00110319pilonHSYRG00092 PE=3 SV=1	--	--	NADH2 dehydrogenase family protein [Hibiscus syriacus]
NewGene_16382	--	--	Molecular Function: DNA binding (GO:0003677);; Cellular Component: nucleus (GO:0005634);; Biological Process: DNA replication (GO:0006260);; Biological Process: DNA repair (GO:0006281);; Biological Process: DNA recombination (GO:0006310);; Molecular Function: metal ion binding (GO:0046872);;	K07466|6.01e-24|dct:110112593|K07466 replication factor A1 | (RefSeq) replication protein A 70 kDa DNA-binding subunit B	[L]	Replication, recombination and repair	Replication factor-A protein 1, N-terminal domain	Replication protein A 70 kDa DNA-binding subunit B OS=Oryza sativa subsp. japonica OX=39947 GN=RPA1B PE=1 SV=1	Replication protein A subunit OS=Asparagus officinalis OX=4686 GN=A4U43_C07F28910 PE=3 SV=1	L	Replication, recombination and repair	replication protein A 70 kDa DNA-binding subunit B [Asparagus officinalis]
NewGene_16387	--	--	Biological Process: mitotic spindle assembly checkpoint (GO:0007094);; Molecular Function: kinase activity (GO:0016301);;	K02178|1.74e-18|atr:18439707|K02178 checkpoint serine/threonine-protein kinase [EC:2.7.11.1] | (RefSeq) mitotic spindle checkpoint protein BUBR1 isoform X1	--	--	Mad3/BUB1 homology region 1	--	Putative inactive serine/threonine-protein kinase bub1 (Fragment) OS=Anthurium amnicola OX=1678845 GN=bub1_6 PE=4 SV=1	D	Cell cycle control, cell division, chromosome partitioning	hypothetical protein AMTR_s00022p00116300 [Amborella trichopoda]
NewGene_16392	[O]	Posttranslational modification, protein turnover, chaperones	Molecular Function: ATP binding (GO:0005524);;	K07767|8.61e-23|nta:107767825|K07767 katanin p60 ATPase-containing subunit A1 [EC:5.6.1.1] | (RefSeq) katanin p60 ATPase-containing subunit A-like 2	[O]	Posttranslational modification, protein turnover, chaperones	ATPase family associated with various cellular activities (AAA)	Katanin p60 ATPase-containing subunit A1 OS=Arabidopsis thaliana OX=3702 GN=AAA1 PE=1 SV=1	Putative katanin p60 ATPase-containing subunit A-like 2-like OS=Solanum chacoense OX=4108 PE=4 SV=1	O	Posttranslational modification, protein turnover, chaperones	PREDICTED: katanin p60 ATPase-containing subunit A-like 2 isoform X2 [Raphanus sativus]
NewGene_16394	--	--	--	--	--	--	Protein of unknown function (DUF789)	--	Uncharacterized protein OS=Salvia splendens OX=180675 GN=Saspl_016726 PE=4 SV=1	--	--	--
NewGene_16402	--	--	--	--	--	--	--	--	--	S	Function unknown	PREDICTED: uncharacterized protein LOC108845678 [Raphanus sativus]
NewGene_16421	--	--	--	K12598|1.92e-34|nto:104086057|K12598 ATP-dependent RNA helicase DOB1 [EC:3.6.4.13] | (RefSeq) DExH-box ATP-dependent RNA helicase DExH10-like	[R]	General function prediction only	Reverse transcriptase (RNA-dependent DNA polymerase)	--	Reverse transcriptase domain-containing protein (Fragment) OS=Davidia involucrata OX=16924 GN=Din_044319 PE=4 SV=1	S	Function unknown	uncharacterized protein LOC109846872 [Asparagus officinalis]
NewGene_16435	--	--	--	K22804|5.02e-64|bna:106442438|K22804 structural maintenance of chromosomes protein 6 | (RefSeq) structural maintenance of chromosomes protein 6B-like	[R]	General function prediction only	Reverse transcriptase (RNA-dependent DNA polymerase)	Uncharacterized mitochondrial protein AtMg01250 OS=Arabidopsis thaliana OX=3702 GN=AtMg01250 PE=4 SV=1	Reverse transcriptase domain-containing protein OS=Fagus sylvatica OX=28930 GN=FSB_LOCUS37149 PE=4 SV=1	S	Function unknown	uncharacterized protein LOC109827551 [Asparagus officinalis]
NewGene_16439	--	--	Molecular Function: protein binding (GO:0005515);;	--	--	--	F-box domain	--	--	--	--	--
NewGene_1644	--	--	Molecular Function: protein dimerization activity (GO:0046983);;	K16189|3.82e-12|cpep:111796510|K16189 phytochrome-interacting factor 4 | (RefSeq) transcription factor PIF4-like	--	--	--	Transcription factor PIF1 OS=Arabidopsis thaliana OX=3702 GN=PIF1 PE=1 SV=1	BHLH domain-containing protein OS=Asparagus officinalis OX=4686 GN=A4U43_C01F7820 PE=3 SV=1	K	Transcription	uncharacterized protein A4U43_C01F7820 [Asparagus officinalis]
NewGene_16449	--	--	--	--	--	--	--	--	GRAM domain family protein OS=Striga asiatica OX=4170 GN=STAS_24228 PE=3 SV=1	--	--	GRAM domain family protein [Striga asiatica]
NewGene_16453	--	--	Molecular Function: RNA-directed DNA polymerase activity (GO:0003964);;	K16296|7.41e-20|soe:110778942|K16296 serine carboxypeptidase-like clade I [EC:3.4.16.-] | (RefSeq) serine carboxypeptidase-like 17	[R]	General function prediction only	--	--	Putative RNA-directed DNA polymerase OS=Medicago truncatula OX=3880 GN=MtrunA17_Chr6g0450501 PE=4 SV=1	S	Function unknown	uncharacterized protein LOC110805541 [Spinacia oleracea]
NewGene_16456	--	--	--	--	--	--	--	--	Uncharacterized protein OS=Nicotiana attenuata OX=49451 GN=A4A49_07321 PE=4 SV=1	S	Function unknown	hypothetical protein G4B88_014544 [Cannabis sativa]
NewGene_16478	--	--	--	--	--	--	--	--	Putative transposase, Ptta/En/Spm, plant, transposase, Tnp1/En/Spm OS=Rosa chinensis OX=74649 GN=RchiOBHm_Chr3g0458231 PE=4 SV=1	--	--	uncharacterized protein LOC112163961 [Rosa chinensis]
NewGene_16491	--	--	--	--	--	--	--	--	Uncharacterized protein OS=Ensete ventricosum OX=4639 GN=B296_00022069 PE=4 SV=1	--	--	hypothetical protein B296_00022069 [Ensete ventricosum]
NewGene_16493	[R]	General function prediction only	Molecular Function: O-methyltransferase activity (GO:0008171);; Biological Process: methylation (GO:0032259);;	K00588|3.76e-99|aof:109830129|K00588 caffeoyl-CoA O-methyltransferase [EC:2.1.1.104] | (RefSeq) flavonoid 3',5'-methyltransferase-like	[Q]	Secondary metabolites biosynthesis, transport and catabolism	O-methyltransferase	Norbelladine 4'-O-methyltransferase 2 OS=Narcissus aff. pseudonarcissus MK-2014 OX=1540222 GN=N4OMT2 PE=2 SV=1	Norbelladine 4'-O-methyltransferase OS=Narcissus tazetta OX=54860 GN=N4OMT4 PE=2 SV=1	Q	Secondary metabolites biosynthesis, transport and catabolism	flavonoid 3',5'-methyltransferase-like [Asparagus officinalis]
NewGene_1650	--	--	Molecular Function: transferase activity, transferring acyl groups other than amino-acyl groups (GO:0016747);;	K15400|1.52e-19|pda:103704759|K15400 omega-hydroxypalmitate O-feruloyl transferase [EC:2.3.1.188] | (RefSeq) omega-hydroxypalmitate O-feruloyl transferase-like	--	--	Transferase family	--	omega-hydroxypalmitate O-feruloyl transferase-like OS=Phoenix dactylifera OX=42345 GN=LOC103704759 PE=3 SV=1	S	Function unknown	omega-hydroxypalmitate O-feruloyl transferase-like [Phoenix dactylifera]
NewGene_16525	--	--	--	--	--	--	Myb/SANT-like DNA-binding domain	--	Myb_DNA-bind_3 domain-containing protein (Fragment) OS=Cajanus cajan OX=3821 GN=KK1_011972 PE=4 SV=1	--	--	uncharacterized protein LOC114295020 [Camellia sinensis]
NewGene_1653	--	--	Molecular Function: nucleic acid binding (GO:0003676);; Molecular Function: ATP binding (GO:0005524);;	K12854|7.44e-24|aof:109851103|K12854 pre-mRNA-splicing helicase BRR2 [EC:3.6.4.13] | (RefSeq) DExH-box ATP-dependent RNA helicase DExH12-like	[A]	RNA processing and modification	Sec63 Brl domain	DExH-box ATP-dependent RNA helicase DExH12 OS=Arabidopsis thaliana OX=3702 GN=BRR2A PE=1 SV=1	Uncharacterized protein OS=Asparagus officinalis OX=4686 GN=A4U43_C07F7490 PE=4 SV=1	A	RNA processing and modification	DExH-box ATP-dependent RNA helicase DExH12-like [Asparagus officinalis]
NewGene_16536	--	--	Biological Process: regulation of transcription, DNA-templated (GO:0006355);; Molecular Function: metal ion binding (GO:0046872);;	--	[KT]	--	--	Protein FORGETTER 1 OS=Arabidopsis thaliana OX=3702 GN=FGT1 PE=1 SV=1	RING/FYVE/PHD zinc finger superfamily protein OS=Zea mays OX=4577 GN=ZEAMMB73_Zm00001d026270 PE=4 SV=1	--	--	RING/FYVE/PHD zinc finger superfamily protein [Zea mays]
NewGene_16539	[F]	Nucleotide transport and metabolism	Cellular Component: cytosol (GO:0005829);; Biological Process: NADH metabolic process (GO:0006734);; Biological Process: NADP catabolic process (GO:0006742);; Molecular Function: hydrolase activity (GO:0016787);; Biological Process: NAD catabolic process (GO:0019677);; Molecular Function: NADH pyrophosphatase activity (GO:0035529);; Molecular Function: metal ion binding (GO:0046872);;	K03426|2.23e-37|pda:103703798|K03426 NAD+ diphosphatase [EC:3.6.1.22] | (RefSeq) nudix hydrolase 19, chloroplastic	[L]	Replication, recombination and repair	NADH pyrophosphatase zinc ribbon domain	Nudix hydrolase 19, chloroplastic OS=Arabidopsis thaliana OX=3702 GN=NUDT19 PE=1 SV=1	nudix hydrolase 19, chloroplastic OS=Phoenix dactylifera OX=42345 GN=LOC103703798 PE=4 SV=1	L	Replication, recombination and repair	nudix hydrolase 19, chloroplastic [Phoenix dactylifera]
NewGene_16547	--	--	--	K19026|1.33e-28|nta:107760795|K19026 spatacsin | (RefSeq) uncharacterized LOC107760795	[R]	General function prediction only	Reverse transcriptase (RNA-dependent DNA polymerase)	Uncharacterized mitochondrial protein AtMg01250 OS=Arabidopsis thaliana OX=3702 GN=AtMg01250 PE=4 SV=1	Ribonuclease H protein OS=Dendrobium catenatum OX=906689 GN=MA16_Dca025700 PE=4 SV=1	E	Amino acid transport and metabolism	uncharacterized protein LOC109827119 [Asparagus officinalis]
NewGene_16550	--	--	Molecular Function: microtubule motor activity (GO:0003777);; Molecular Function: ATP binding (GO:0005524);; Cellular Component: microtubule (GO:0005874);; Biological Process: microtubule-based movement (GO:0007018);; Molecular Function: microtubule binding (GO:0008017);; Cellular Component: integral component of membrane (GO:0016021);;	K10396|7.49e-26|fve:101302680|K10396 kinesin family member 5 | (RefSeq) kinesin-1-like protein PSS1	[Z]	Cytoskeleton	Kinesin motor domain	Kinesin-like protein KIN-1 OS=Arabidopsis thaliana OX=3702 GN=KIN1 PE=1 SV=1	Kinesin-like protein OS=Asparagus officinalis OX=4686 GN=A4U43_C07F27420 PE=3 SV=1	Z	Cytoskeleton	kinesin-like protein KIN-1 isoform X2 [Asparagus officinalis]
NewGene_16569	[O]	Posttranslational modification, protein turnover, chaperones	Molecular Function: transferase activity (GO:0016740);;	K00799|3.97e-40|aof:109836961|K00799 glutathione S-transferase [EC:2.5.1.18] | (RefSeq) glutathione S-transferase T1-like	[O]	Posttranslational modification, protein turnover, chaperones	Glutathione S-transferase, N-terminal domain	Glutathione S-transferase T1 OS=Arabidopsis thaliana OX=3702 GN=GSTT1 PE=2 SV=1	Glutathione S-transferase OS=Dracaena cambodiana OX=580341 GN=GSTT1 PE=2 SV=1	O	Posttranslational modification, protein turnover, chaperones	glutathione S-transferase [Dracaena cambodiana]
NewGene_16570	--	--	Molecular Function: DNA binding (GO:0003677);; Molecular Function: protein dimerization activity (GO:0046983);;	K21437|1.08e-09|ccav:112523844|K21437 ankyrin repeat domain-containing protein 13 | (RefSeq) uncharacterized protein LOC112523844	[L]	Replication, recombination and repair	hAT family C-terminal dimerisation region	Putative AC transposase OS=Zea mays OX=4577 PE=2 SV=2	zinc finger BED domain-containing protein RICESLEEPER 3-like OS=Juglans regia OX=51240 GN=LOC109021082 PE=4 SV=1	E	Amino acid transport and metabolism	zinc finger BED domain-containing protein RICESLEEPER 2-like [Papaver somniferum]
NewGene_16581	--	--	--	--	--	--	--	--	Uncharacterized protein OS=Theobroma cacao OX=3641 GN=TCM_003614 PE=4 SV=1	--	--	Uncharacterized protein TCM_003614 [Theobroma cacao]
NewGene_16589	--	--	Molecular Function: ATP binding (GO:0005524);; Cellular Component: cytoplasm (GO:0005737);; Biological Process: protein folding (GO:0006457);; Cellular Component: integral component of membrane (GO:0016021);; Molecular Function: unfolded protein binding (GO:0051082);;	K09496|9.92e-10|dct:110105368|K09496 T-complex protein 1 subunit delta | (RefSeq) T-complex protein 1 subunit delta	[O]	Posttranslational modification, protein turnover, chaperones	--	T-complex protein 1 subunit delta OS=Arabidopsis thaliana OX=3702 GN=CCT4 PE=1 SV=1	T-complex protein 1 subunit delta OS=Gossypium darwinii OX=34276 GN=ES288_A11G006300v1 PE=3 SV=1	--	--	hypothetical protein ES288_A11G006300v1 [Gossypium darwinii]
NewGene_1659	--	--	--	--	--	--	--	--	Microbial collagenase OS=Trema orientale OX=63057 GN=TorRG33x02_354890 PE=4 SV=1	--	--	uncharacterized protein LOC110034194, partial [Phalaenopsis equestris]
NewGene_16598	--	--	--	K22733|1.19e-13|cit:102612526|K22733 magnesium transporter | (RefSeq) uncharacterized protein LOC102612526	[R]	General function prediction only	PPR repeat	Pentatricopeptide repeat-containing protein At5g15300 OS=Arabidopsis thaliana OX=3702 GN=PCMP-E40 PE=2 SV=2	Putative ovule protein OS=Solanum chacoense OX=4108 PE=4 SV=1	S	Function unknown	pentatricopeptide repeat-containing protein At5g66520-like [Asparagus officinalis]
NewGene_16599	--	--	--	K19525|1.28e-21|aof:109838824|K19525 vacuolar protein sorting-associated protein 13A/C | (RefSeq) uncharacterized protein LOC109838824	[U]	Intracellular trafficking, secretion, and vesicular transport	--	--	Uncharacterized protein OS=Asparagus officinalis OX=4686 GN=A4U43_C04F31260 PE=3 SV=1	U	Intracellular trafficking, secretion, and vesicular transport	uncharacterized protein A4U43_C04F31260 [Asparagus officinalis]
NewGene_16602	--	--	Molecular Function: nucleic acid binding (GO:0003676);; Molecular Function: RNA binding (GO:0003723);;	--	--	--	RNA recognition motif. (a.k.a. RRM, RBD, or RNP domain)	--	RRM domain-containing protein (Fragment) OS=Ensete ventricosum OX=4639 GN=B296_00018378 PE=4 SV=1	--	--	hypothetical protein B296_00018378, partial [Ensete ventricosum]
NewGene_16607	--	--	Molecular Function: calcium ion binding (GO:0005509);;	K02183|1.54e-50|qsu:112029453|K02183 calmodulin | (RefSeq) calcium-dependent protein kinase 10-like isoform X1	[T]	Signal transduction mechanisms	EF hand	Calcium-dependent protein kinase 11 OS=Oryza sativa subsp. japonica OX=39947 GN=CPK11 PE=3 SV=1	Uncharacterized protein OS=Camellia sinensis var. sinensis OX=542762 GN=TEA_017582 PE=4 SV=1	T	Signal transduction mechanisms	calcium-dependent protein kinase 10-like [Camellia sinensis]
NewGene_16626	--	--	Biological Process: rRNA processing (GO:0006364);; Molecular Function: U3 snoRNA binding (GO:0034511);;	--	[T]	Signal transduction mechanisms	--	DENN domain and WD repeat-containing protein SCD1 OS=Arabidopsis thaliana OX=3702 GN=SCD1 PE=1 SV=1	WD_REPEATS_REGION domain-containing protein OS=Punica granatum OX=22663 GN=CRG98_035708 PE=3 SV=1	T	Signal transduction mechanisms	hypothetical protein CRG98_035708 [Punica granatum]
NewGene_16631	--	--	Biological Process: metal ion transport (GO:0030001);; Molecular Function: metal ion binding (GO:0046872);;	--	[P]	Inorganic ion transport and metabolism	--	Heavy metal-associated isoprenylated plant protein 39 OS=Arabidopsis thaliana OX=3702 GN=HIPP39 PE=2 SV=1	HMA domain-containing protein OS=Asparagus officinalis OX=4686 GN=A4U43_C04F23120 PE=4 SV=1	P	Inorganic ion transport and metabolism	heavy metal-associated isoprenylated plant protein 39-like isoform X2 [Asparagus officinalis]
NewGene_16642	--	--	Molecular Function: nuclear export signal receptor activity (GO:0005049);;	K14290|5.84e-12|nnu:104611416|K14290 exportin-1 | (RefSeq) protein EXPORTIN 1A	[YU]	--	CRM1 C terminal	Protein EXPORTIN 1A OS=Arabidopsis thaliana OX=3702 GN=XPO1 PE=1 SV=1	Putative Exportin 1A isoform 1 OS=Davidia involucrata OX=16924 GN=Din_036458 PE=3 SV=1	--	--	PREDICTED: protein EXPORTIN 1A [Nelumbo nucifera]
NewGene_16657	--	--	Molecular Function: DNA binding (GO:0003677);; Cellular Component: nucleus (GO:0005634);;	K09422|5.36e-20|psom:113334027|K09422 transcription factor MYB, plant | (RefSeq) transcription factor MYB54-like	[K]	Transcription	Myb-like DNA-binding domain	Transcription factor CSA OS=Oryza sativa subsp. japonica OX=39947 GN=CSA PE=2 SV=2	Uncharacterized protein OS=Carpinus fangiana OX=176857 GN=FH972_008966 PE=4 SV=1	--	--	hypothetical protein FH972_008966 [Carpinus fangiana]
NewGene_16680	--	--	Molecular Function: beta-galactosidase activity (GO:0004565);; Biological Process: carbohydrate metabolic process (GO:0005975);; Molecular Function: carbohydrate binding (GO:0030246);;	--	[G]	Carbohydrate transport and metabolism	--	Beta-galactosidase OS=Asparagus officinalis OX=4686 PE=2 SV=1	Beta-galactosidase OS=Asparagus officinalis OX=4686 GN=A4U43_C06F11690 PE=3 SV=1	G	Carbohydrate transport and metabolism	beta-galactosidase-like [Asparagus officinalis]
NewGene_16686	--	--	Molecular Function: nucleic acid binding (GO:0003676);; Molecular Function: RNA-directed DNA polymerase activity (GO:0003964);; Biological Process: DNA integration (GO:0015074);;	K12447|8.22e-153|thj:104808371|K12447 UDP-sugar pyrophosphorylase [EC:2.7.7.64] | (RefSeq) uncharacterized protein LOC104808371	[R]	General function prediction only	Reverse transcriptase (RNA-dependent DNA polymerase)	Retrovirus-related Pol polyprotein from transposon RE1 OS=Arabidopsis thaliana OX=3702 GN=RE1 PE=2 SV=1	Putative RNA-directed DNA polymerase OS=Rosa chinensis OX=74649 GN=RchiOBHm_Chr5g0016831 PE=4 SV=1	O	Posttranslational modification, protein turnover, chaperones	putative RNA-directed DNA polymerase [Rosa chinensis]
NewGene_16687	--	--	--	--	--	--	--	--	Uncharacterized protein OS=Arundo donax OX=35708 PE=4 SV=1	--	--	--
NewGene_16692	--	--	Molecular Function: methyltransferase activity (GO:0008168);; Cellular Component: integral component of membrane (GO:0016021);; Biological Process: methylation (GO:0032259);;	K23872|4.01e-26|ccav:112526568|K23872 putative homogalacturonan methyltransferase [EC:2.1.1.-] | (RefSeq) probable methyltransferase PMT13	--	--	Putative S-adenosyl-L-methionine-dependent methyltransferase	Probable methyltransferase PMT21 OS=Arabidopsis thaliana OX=3702 GN=ERD3 PE=2 SV=1	Methyltransferase OS=Asparagus officinalis OX=4686 GN=A4U43_C04F10050 PE=3 SV=1	S	Function unknown	probable methyltransferase PMT21 [Asparagus officinalis]
NewGene_16700	--	--	Molecular Function: RNA-directed DNA polymerase activity (GO:0003964);;	--	[R]	General function prediction only	--	--	RNA-directed DNA polymerase, eukaryota, reverse transcriptase zinc-binding domain protein OS=Tanacetum cinerariifolium OX=118510 GN=Tci_574992 PE=4 SV=1	S	Function unknown	uncharacterized protein LOC104112156 [Nicotiana tomentosiformis]
NewGene_16710	--	--	Cellular Component: plasma membrane (GO:0005886);; Cellular Component: integral component of membrane (GO:0016021);; Molecular Function: transmembrane transporter activity (GO:0022857);;	--	--	--	--	WAT1-related protein At5g07050 OS=Arabidopsis thaliana OX=3702 GN=At5g07050 PE=2 SV=1	WAT1-related protein OS=Phoenix dactylifera OX=42345 GN=LOC103706281 PE=3 SV=1	S	Function unknown	WAT1-related protein At5g07050 [Elaeis guineensis]
NewGene_1673	--	--	--	--	--	--	--	--	Uncharacterized protein OS=Malus baccata OX=106549 GN=C1H46_033452 PE=4 SV=1	--	--	hypothetical protein C1H46_033963 [Malus baccata]
NewGene_16731	--	--	--	--	--	--	Domain of unknown function (DUF4218)	--	Uncharacterized protein OS=Cucumis melo var. makuwa OX=1194695 GN=E6C27_scaffold22G00390 PE=4 SV=1	S	Function unknown	uncharacterized protein LOC114301506 [Camellia sinensis]
NewGene_16745	--	--	Molecular Function: nucleic acid binding (GO:0003676);; Biological Process: DNA integration (GO:0015074);;	K17545|8.05e-185|zma:103634684|K17545 serine/threonine-protein kinase ULK4 [EC:2.7.11.1] | (RefSeq) uncharacterized protein LOC103634684	[R]	General function prediction only	Reverse transcriptase (RNA-dependent DNA polymerase)	Retrovirus-related Pol polyprotein from transposon RE2 OS=Arabidopsis thaliana OX=3702 GN=RE2 PE=4 SV=1	Retrovirus-related Pol polyprotein from transposon TNT 1-94 OS=Vitis vinifera OX=29760 GN=POLX_2917 PE=4 SV=1	L	Replication, recombination and repair	Retrovirus-related Pol polyprotein from transposon TNT 1-94 [Vitis vinifera]
NewGene_1675	--	--	Molecular Function: nucleic acid binding (GO:0003676);; Molecular Function: zinc ion binding (GO:0008270);;	K07466|2.48e-43|aof:109848350|K07466 replication factor A1 | (RefSeq) LOW QUALITY PROTEIN: replication protein A 70 kDa DNA-binding subunit A-like	[L]	Replication, recombination and repair	Replication factor-A C terminal domain	Replication protein A 70 kDa DNA-binding subunit C OS=Arabidopsis thaliana OX=3702 GN=RPA1C PE=3 SV=1	Uncharacterized protein OS=Asparagus officinalis OX=4686 GN=A4U43_C07F1930 PE=4 SV=1	L	Replication, recombination and repair	uncharacterized protein A4U43_C07F1930 [Asparagus officinalis]
NewGene_16753	--	--	Molecular Function: zinc ion transmembrane transporter activity (GO:0005385);; Cellular Component: membrane (GO:0016020);; Cellular Component: integral component of membrane (GO:0016021);; Biological Process: zinc ion transmembrane transport (GO:0071577);;	K07238|2.11e-07|soe:110801819|K07238 zinc transporter, ZIP family | (RefSeq) zinc transporter ZTP29	--	--	--	Zinc transporter ZTP29 OS=Arabidopsis thaliana OX=3702 GN=ZTP29 PE=2 SV=1	Zinc transporter ZTP29 OS=Zostera marina OX=29655 GN=ZOSMA_279G00010 PE=4 SV=1	--	--	Zinc transporter ZTP29 [Zostera marina]
NewGene_16760	--	--	--	K00924|4.42e-15|aof:109835084|K00924 kinase [EC:2.7.1.-] | (RefSeq) candidapepsin-7-like	--	--	Domain of unknown function (DUF4283)	--	Uncharacterized protein OS=Cuscuta australis OX=267555 GN=DM860_000995 PE=4 SV=1	S	Function unknown	uncharacterized protein LOC109827551 [Asparagus officinalis]
NewGene_16773	--	--	--	K09533|1.62e-40|cam:101503781|K09533 DnaJ homolog subfamily C member 13 | (RefSeq) dnaJ homolog subfamily C GRV2	[UO]	--	--	DnaJ homolog subfamily C GRV2 OS=Arabidopsis thaliana OX=3702 GN=GRV2 PE=1 SV=1	Uncharacterized protein OS=Medicago truncatula OX=3880 PE=2 SV=1	--	--	unknown [Medicago truncatula]
NewGene_16777	--	--	Molecular Function: purine nucleoside transmembrane transporter activity (GO:0015211);; Cellular Component: integral component of membrane (GO:0016021);;	--	--	--	Purine nucleobase transmembrane transport	--	Purine permease 3-like protein OS=Trifolium pratense OX=57577 GN=L195_g031269 PE=3 SV=1	S	Function unknown	purine permease 1-like isoform X2 [Asparagus officinalis]
NewGene_16797	[I]	Lipid transport and metabolism	Molecular Function: 3-oxoacyl-[acyl-carrier-protein] synthase activity (GO:0004315);; Biological Process: fatty acid biosynthetic process (GO:0006633);;	K00648|2.65e-12|obr:102704795|K00648 3-oxoacyl-[acyl-carrier-protein] synthase III [EC:2.3.1.180] | (RefSeq) 3-oxoacyl-[acyl-carrier-protein] synthase III, chloroplastic	--	--	3-Oxoacyl-[acyl-carrier-protein (ACP)] synthase III	3-oxoacyl-[acyl-carrier-protein] synthase III, chloroplastic OS=Spinacia oleracea OX=3562 PE=1 SV=1	Predicted protein (Fragment) OS=Hordeum vulgare subsp. vulgare OX=112509 PE=2 SV=1	I	Lipid transport and metabolism	predicted protein, partial [Hordeum vulgare subsp. vulgare]
NewGene_16815	--	--	Molecular Function: DNA binding (GO:0003677);; Molecular Function: protein dimerization activity (GO:0046983);;	K10398|2.32e-17|eus:EUTSA_v10016147mg|K10398 kinesin family member 11 | (RefSeq) hypothetical protein	[L]	Replication, recombination and repair	hAT family C-terminal dimerisation region	Zinc finger BED domain-containing protein RICESLEEPER 2 OS=Oryza sativa subsp. japonica OX=39947 GN=Os03g0733400 PE=2 SV=1	Uncharacterized protein (Fragment) OS=Davidia involucrata OX=16924 GN=Din_006560 PE=4 SV=1	L	Replication, recombination and repair	putative AC transposase [Vitis vinifera]
NewGene_16820	--	--	Biological Process: intracellular protein transport (GO:0006886);; Biological Process: endoplasmic reticulum to Golgi vesicle-mediated transport (GO:0006888);; Molecular Function: zinc ion binding (GO:0008270);; Cellular Component: COPII vesicle coat (GO:0030127);;	K14007|1.37e-20|aof:109844303|K14007 protein transport protein SEC24 | (RefSeq) protein transport protein Sec24-like At3g07100	--	--	--	--	Uncharacterized protein OS=Asparagus officinalis OX=4686 GN=A4U43_C06F6200 PE=3 SV=1	U	Intracellular trafficking, secretion, and vesicular transport	protein transport protein Sec24-like At3g07100 [Asparagus officinalis]
NewGene_16827	--	--	Molecular Function: nucleic acid binding (GO:0003676);; Biological Process: DNA integration (GO:0015074);;	K11593|1.97e-12|dct:110097550|K11593 eukaryotic translation initiation factor 2C | (RefSeq) protein argonaute 1A-like	[R]	General function prediction only	--	Retrovirus-related Pol polyprotein from transposon RE1 OS=Arabidopsis thaliana OX=3702 GN=RE1 PE=2 SV=1	Retrovirus-related pol polyprotein from transposon tnt 1-94 (Fragment) OS=Trifolium medium OX=97028 PE=4 SV=1	L	Replication, recombination and repair	Copia protein [Cajanus cajan]
NewGene_16839	--	--	Cellular Component: nucleus (GO:0005634);; Biological Process: regulation of transcription, DNA-templated (GO:0006355);; Molecular Function: sequence-specific DNA binding (GO:0043565);;	K09338|4.06e-12|sbi:8058227|K09338 homeobox-leucine zipper protein | (RefSeq) homeobox-leucine zipper protein HOX3	[K]	Transcription	Homeodomain	Homeobox-leucine zipper protein HOX3 OS=Oryza sativa subsp. indica OX=39946 GN=HOX3 PE=1 SV=1	Homeobox domain-containing protein OS=Acer yangbiense OX=1000413 GN=EZV62_009528 PE=4 SV=1	K	Transcription	hypothetical protein EZV62_009528 [Acer yangbiense]
NewGene_1686	--	--	--	--	--	--	--	--	uncharacterized protein LOC107759635 OS=Nicotiana tabacum OX=4097 GN=LOC107759635 PE=4 SV=1	E	Amino acid transport and metabolism	PREDICTED: uncharacterized protein LOC107759635 [Nicotiana tabacum]
NewGene_16864	--	--	Biological Process: reproduction (GO:0000003);; Cellular Component: 1,3-beta-D-glucan synthase complex (GO:0000148);; Biological Process: mitotic cell cycle (GO:0000278);; Biological Process: nuclear division (GO:0000280);; Biological Process: regulation of cell growth (GO:0001558);; Biological Process: developmental process involved in reproduction (GO:0003006);; Molecular Function: 1,3-beta-D-g…	K11000|1.24e-12|zju:107403395|K11000 callose synthase [EC:2.4.1.-] | (RefSeq) callose synthase 9	[M]	Cell wall/membrane/envelope biogenesis	--	Callose synthase 10 OS=Arabidopsis thaliana OX=3702 GN=CALS10 PE=2 SV=5	Callose synthase 10-like (Fragment) OS=Trifolium medium OX=97028 PE=4 SV=1	M	Cell wall/membrane/envelope biogenesis	callose synthase 10-like [Tripterygium wilfordii]
NewGene_16877	--	--	--	--	--	--	gag-polypeptide of LTR copia-type	--	Uncharacterized protein OS=Vitis vinifera OX=29760 GN=CK203_055732 PE=4 SV=1	--	--	hypothetical protein CK203_055732 [Vitis vinifera]
NewGene_16878	--	--	Molecular Function: DNA binding (GO:0003677);; Molecular Function: protein dimerization activity (GO:0046983);;	K19984|4.44e-24|psom:113272286|K19984 exocyst complex component 5 | (RefSeq) uncharacterized protein LOC113272286	[L]	Replication, recombination and repair	--	--	BED-type domain-containing protein OS=Prunus persica OX=3760 GN=PRUPE_ppa020338mg PE=4 SV=1	L	Replication, recombination and repair	lectin protein kinase family protein, partial [Prunus dulcis]
NewGene_16895	--	--	--	--	--	--	--	--	Uncharacterized protein OS=Glycine soja OX=3848 GN=D0Y65_023710 PE=4 SV=1	--	--	PREDICTED: uncharacterized protein LOC108203127 [Daucus carota subsp. sativus]
NewGene_16897	--	--	Molecular Function: calmodulin binding (GO:0005516);; Cellular Component: integral component of membrane (GO:0016021);;	K01537|1.42e-32|aof:109841364|K01537 P-type Ca2+ transporter type 2C [EC:7.2.2.10] | (RefSeq) calcium-transporting ATPase 8, plasma membrane-type-like	[P]	Inorganic ion transport and metabolism	Ca2+-ATPase N terminal autoinhibitory domain	Calcium-transporting ATPase 5, plasma membrane-type OS=Oryza sativa subsp. japonica OX=39947 GN=ACA5 PE=1 SV=2	Cation_ATPase_N domain-containing protein OS=Asparagus officinalis OX=4686 GN=A4U43_C05F35230 PE=4 SV=1	P	Inorganic ion transport and metabolism	uncharacterized protein A4U43_C05F35230 [Asparagus officinalis]
NewGene_16898	--	--	Biological Process: DNA replication (GO:0006260);; Biological Process: oxidation-reduction process (GO:0055114);;	K10807|1.29e-16|egu:105041246|K10807 ribonucleoside-diphosphate reductase subunit M1 [EC:1.17.4.1] | (RefSeq) ribonucleoside-diphosphate reductase large subunit isoform X2	[F]	Nucleotide transport and metabolism	Ribonucleotide reductase, barrel domain	Ribonucleoside-diphosphate reductase large subunit OS=Arabidopsis thaliana OX=3702 GN=RNR1 PE=1 SV=1	Ribonucleoside-diphosphate reductase OS=Hordeum vulgare subsp. vulgare OX=112509 PE=3 SV=1	F	Nucleotide transport and metabolism	uncharacterized protein A4U43_C08F23890 [Asparagus officinalis]
NewGene_1691	[C]	Energy production and conversion	Molecular Function: NADH dehydrogenase (ubiquinone) activity (GO:0008137);; Cellular Component: membrane (GO:0016020);; Biological Process: ATP synthesis coupled electron transport (GO:0042773);;	K03934|8.15e-15|han:110909265|K03934 NADH dehydrogenase (ubiquinone) Fe-S protein 1 [EC:7.1.1.2] | (RefSeq) NADH dehydrogenase [ubiquinone] iron-sulfur protein 1, mitochondrial-like	[C]	Energy production and conversion	--	NADH dehydrogenase [ubiquinone] iron-sulfur protein 1, mitochondrial OS=Solanum tuberosum OX=4113 PE=2 SV=1	4Fe-4S His(Cys)3-ligated-type domain-containing protein (Fragment) OS=Nymphaea colorata OX=210225 GN=NYM_LOCUS25705 PE=4 SV=1	C	Energy production and conversion	2Fe-2S ferredoxin-type domain-containing protein [Artemisia annua]
NewGene_16911	--	--	Molecular Function: RNA-directed DNA polymerase activity (GO:0003964);;	--	--	--	--	--	RNA-directed DNA polymerase, eukaryota, reverse transcriptase zinc-binding domain protein OS=Tanacetum cinerariifolium OX=118510 GN=Tci_345629 PE=4 SV=1	--	--	uncharacterized protein LOC109831370 [Asparagus officinalis]
NewGene_16912	--	--	Molecular Function: zinc ion binding (GO:0008270);;	K17604|6.72e-21|csv:101203656|K17604 zinc finger SWIM domain-containing protein 3 | (RefSeq) uncharacterized protein LOC101203656 isoform X1	--	--	MULE transposase domain	--	SWIM-type domain-containing protein OS=Malus baccata OX=106549 GN=C1H46_013606 PE=4 SV=1	S	Function unknown	Mudr family transposase [Thalictrum thalictroides]
NewGene_16914	[O]	Posttranslational modification, protein turnover, chaperones	Molecular Function: ATP binding (GO:0005524);; Biological Process: protein folding (GO:0006457);; Molecular Function: unfolded protein binding (GO:0051082);;	K09487|3.08e-37|nto:104092382|K09487 heat shock protein 90kDa beta | (RefSeq) endoplasmin homolog	[O]	Posttranslational modification, protein turnover, chaperones	Hsp90 protein	Endoplasmin homolog OS=Hordeum vulgare OX=4513 PE=2 SV=1	Uncharacterized protein OS=Triticum turgidum subsp. durum OX=4567 GN=TRITD_7Av1G270370 PE=3 SV=1	O	Posttranslational modification, protein turnover, chaperones	endoplasmin homolog, partial [Nicotiana tomentosiformis]
NewGene_16918	--	--	Molecular Function: iron ion binding (GO:0005506);; Biological Process: lipid biosynthetic process (GO:0008610);; Cellular Component: integral component of membrane (GO:0016021);; Molecular Function: oxidoreductase activity (GO:0016491);;	K15404|2.36e-47|aof:109849475|K15404 aldehyde decarbonylase [EC:4.1.99.5] | (RefSeq) protein ECERIFERUM 1-like isoform X1	[R]	General function prediction only	WAX2 C-terminal domain	Transcriptional corepressor LEUNIG OS=Arabidopsis thaliana OX=3702 GN=LUG PE=1 SV=2	Uncharacterized protein OS=Asparagus officinalis OX=4686 GN=A4U43_C07F19880 PE=3 SV=1	S	Function unknown	protein ECERIFERUM 1-like isoform X1 [Asparagus officinalis]
NewGene_16935	--	--	Molecular Function: DNA binding (GO:0003677);; Molecular Function: DNA helicase activity (GO:0003678);; Molecular Function: ATP binding (GO:0005524);; Cellular Component: nucleus (GO:0005634);; Biological Process: DNA replication initiation (GO:0006270);; Cellular Component: MCM complex (GO:0042555);;	K02541|1.82e-17|aof:109849440|K02541 DNA replication licensing factor MCM3 [EC:3.6.4.12] | (RefSeq) LOW QUALITY PROTEIN: DNA replication licensing factor MCM3	--	--	--	DNA replication licensing factor MCM3 OS=Oryza sativa subsp. indica OX=39946 GN=MCM3 PE=3 SV=1	DNA helicase OS=Asparagus officinalis OX=4686 GN=A4U43_C01F5880 PE=3 SV=1	L	Replication, recombination and repair	uncharacterized protein A4U43_C01F5880 [Asparagus officinalis]
NewGene_16949	[P]	Inorganic ion transport and metabolism	Molecular Function: secondary active sulfate transmembrane transporter activity (GO:0008271);; Cellular Component: integral component of membrane (GO:0016021);;	K17470|1.85e-21|aof:109832029|K17470 sulfate transporter 1, high-affinity | (RefSeq) sulfate transporter 1.3-like	[P]	Inorganic ion transport and metabolism	Sulfate permease family	Sulfate transporter 1.1 OS=Arabidopsis thaliana OX=3702 GN=SULTR1;1 PE=1 SV=2	Sulfate_transp domain-containing protein OS=Musa balbisiana OX=52838 GN=C4D60_Mb07t12570 PE=4 SV=1	P	Inorganic ion transport and metabolism	hypothetical protein C4D60_Mb07t12570 [Musa balbisiana]
NewGene_16960	--	--	Molecular Function: RNA-directed DNA polymerase activity (GO:0003964);;	--	[R]	General function prediction only	zinc-binding in reverse transcriptase	--	RNA-directed DNA polymerase, eukaryota, Reverse transcriptase zinc-binding domain protein OS=Artemisia annua OX=35608 GN=CTI12_AA107780 PE=4 SV=1	S	Function unknown	uncharacterized protein LOC109835933 [Asparagus officinalis]
NewGene_16964	--	--	--	--	--	--	--	--	Uncharacterized protein OS=Glycine max OX=3847 GN=100805358 PE=4 SV=1	S	Function unknown	uncharacterized protein LOC113846392 isoform X2 [Abrus precatorius]
NewGene_16965	--	--	Molecular Function: nucleic acid binding (GO:0003676);; Molecular Function: RNA-DNA hybrid ribonuclease activity (GO:0004523);; Molecular Function: zinc ion binding (GO:0008270);;	K22804|1.29e-33|bna:106442438|K22804 structural maintenance of chromosomes protein 6 | (RefSeq) structural maintenance of chromosomes protein 6B-like	[R]	General function prediction only	Reverse transcriptase (RNA-dependent DNA polymerase)	--	Uncharacterized protein OS=Fagus sylvatica OX=28930 GN=FSB_LOCUS19692 PE=4 SV=1	E	Amino acid transport and metabolism	uncharacterized protein LOC109827551 [Asparagus officinalis]
NewGene_16967	--	--	Molecular Function: metal ion binding (GO:0046872);;	--	[R]	General function prediction only	DRG Family Regulatory Proteins, Tma46	Zinc finger CCCH domain-containing protein 11 OS=Oryza sativa subsp. japonica OX=39947 GN=Os01g0834700 PE=2 SV=2	Uncharacterized protein OS=Asparagus officinalis OX=4686 GN=A4U43_C05F4420 PE=4 SV=1	S	Function unknown	zinc finger CCCH domain-containing protein 11-like [Asparagus officinalis]
NewGene_16987	--	--	Biological Process: mRNA catabolic process (GO:0006402);; Cellular Component: CCR4-NOT complex (GO:0030014);;	K02151|5.06e-07|aof:109820838|K02151 V-type H+-transporting ATPase subunit F | (RefSeq) V-type proton ATPase subunit F-like	--	--	--	--	Uncharacterized protein OS=Capsicum baccatum OX=33114 GN=CQW23_08136 PE=4 SV=1	Q	Secondary metabolites biosynthesis, transport and catabolism	hypothetical protein CQW23_08136 [Capsicum baccatum]
NewGene_16992	--	--	Molecular Function: zinc ion binding (GO:0008270);; Cellular Component: integral component of membrane (GO:0016021);;	--	--	--	GRF zinc finger	--	Zinc finger, GRF-type OS=Artemisia annua OX=35608 GN=CTI12_AA572320 PE=4 SV=1	--	--	zinc finger, GRF-type [Artemisia annua]
NewGene_17008	--	--	Molecular Function: nucleic acid binding (GO:0003676);; Molecular Function: zinc ion binding (GO:0008270);;	K04122|6.38e-32|qsu:112002318|K04122 ent-kaurene oxidase [EC:1.14.14.86] | (RefSeq) ent-kaurene oxidase, chloroplastic-like	[R]	General function prediction only	gag-polypeptide of LTR copia-type	--	CCHC-type domain-containing protein (Fragment) OS=Spinacia oleracea OX=3562 GN=SOVF_026690 PE=4 SV=1	L	Replication, recombination and repair	hypothetical protein SOVF_026690, partial [Spinacia oleracea]
NewGene_17035	--	--	Molecular Function: threonine-tRNA ligase activity (GO:0004829);; Molecular Function: ATP binding (GO:0005524);; Cellular Component: cytoplasm (GO:0005737);; Biological Process: threonyl-tRNA aminoacylation (GO:0006435);;	K01868|2.91e-08|ccav:112522548|K01868 threonyl-tRNA synthetase [EC:6.1.1.3] | (RefSeq) threonine--tRNA ligase, mitochondrial 1	[J]	Translation, ribosomal structure and biogenesis	Anticodon binding domain	Threonine--tRNA ligase, mitochondrial 1 OS=Arabidopsis thaliana OX=3702 GN=THRRS PE=1 SV=3	Threonyl-tRNA synthetase OS=Nyssa sinensis OX=561372 GN=F0562_033655 PE=3 SV=1	--	--	threonine--tRNA ligase, mitochondrial 1-like isoform X2 [Camellia sinensis]
NewGene_17041	--	--	Molecular Function: nucleic acid binding (GO:0003676);; Biological Process: DNA integration (GO:0015074);;	--	--	--	gag-polypeptide of LTR copia-type	--	Retrovirus-related Pol polyprotein from transposon TNT 1-94 OS=Vitis vinifera OX=29760 GN=POLX_1134 PE=4 SV=1	L	Replication, recombination and repair	PREDICTED: uncharacterized protein LOC104878637 [Vitis vinifera]
NewGene_17047	[J]	Translation, ribosomal structure and biogenesis	Molecular Function: RNA binding (GO:0003723);; Molecular Function: tRNA (cytosine-5-)-methyltransferase activity (GO:0016428);;	K15334|1.00e-55|aof:109832768|K15334 multisite-specific tRNA:(cytosine-C5)-methyltransferase [EC:2.1.1.202] | (RefSeq) tRNA (cytosine(34)-C(5))-methyltransferase isoform X1	[J]	Translation, ribosomal structure and biogenesis	16S rRNA methyltransferase RsmB/F	--	tRNA (Cytosine(34)-C(5))-methyltransferase OS=Asparagus officinalis OX=4686 GN=A4U43_C03F2920 PE=3 SV=1	J	Translation, ribosomal structure and biogenesis	tRNA (cytosine(34)-C(5))-methyltransferase isoform X2 [Asparagus officinalis]
NewGene_1705	--	--	--	--	--	--	--	--	Putative transposase, Ptta/En/Spm, plant, transposase, Tnp1/En/Spm OS=Rosa chinensis OX=74649 GN=RchiOBHm_Chr3g0460621 PE=4 SV=1	--	--	uncharacterized protein LOC110229629 [Arabidopsis lyrata subsp. lyrata]
NewGene_17055	--	--	--	--	--	--	--	--	Putative transposase, Tnp1/En/Spm OS=Rosa chinensis OX=74649 GN=RchiOBHm_Chr7g0200591 PE=4 SV=1	--	--	putative transposase, Tnp1/En/Spm [Rosa chinensis]
NewGene_17057	--	--	--	--	--	--	--	--	--	S	Function unknown	--
NewGene_17073	--	--	--	K22804|4.42e-32|bna:106442438|K22804 structural maintenance of chromosomes protein 6 | (RefSeq) structural maintenance of chromosomes protein 6B-like	[R]	General function prediction only	Reverse transcriptase (RNA-dependent DNA polymerase)	--	Reverse transcriptase domain-containing protein OS=Salvia splendens OX=180675 GN=Saspl_037640 PE=4 SV=1	S	Function unknown	uncharacterized protein LOC109827551 [Asparagus officinalis]
NewGene_17075	--	--	Cellular Component: photosystem I (GO:0009522);; Cellular Component: photosystem II (GO:0009523);; Cellular Component: chloroplast thylakoid membrane (GO:0009535);; Biological Process: photosynthesis, light harvesting (GO:0009765);; Cellular Component: integral component of membrane (GO:0016021);; Molecular Function: chlorophyll binding (GO:0016168);; Biological Process: protein-chromophore linka…	K08911|3.68e-26|lsv:111884904|K08911 light-harvesting complex I chlorophyll a/b binding protein 5 | (RefSeq) photosystem I chlorophyll a/b-binding protein 5, chloroplastic	--	--	Chlorophyll A-B binding protein	Photosystem I chlorophyll a/b-binding protein 5, chloroplastic OS=Arabidopsis thaliana OX=3702 GN=LHCA5 PE=1 SV=1	Chlorophyll a-b binding protein, chloroplastic OS=Asparagus officinalis OX=4686 GN=A4U43_C06F18340 PE=3 SV=1	C	Energy production and conversion	photosystem I chlorophyll a/b-binding protein 5, chloroplastic [Lactuca sativa]
NewGene_17076	--	--	Molecular Function: nuclease activity (GO:0004518);; Cellular Component: nucleus (GO:0005634);; Biological Process: metal ion transport (GO:0030001);; Molecular Function: metal ion binding (GO:0046872);;	K10746|6.18e-32|aof:109829113|K10746 exonuclease 1 [EC:3.1.-.-] | (RefSeq) exonuclease 1 isoform X1	[L]	Replication, recombination and repair	XPG N-terminal domain	--	TPR_REGION domain-containing protein OS=Asparagus officinalis OX=4686 GN=A4U43_C01F29250 PE=4 SV=1	L	Replication, recombination and repair	exonuclease 1 isoform X2 [Asparagus officinalis]
NewGene_1708	--	--	Molecular Function: nucleic acid binding (GO:0003676);; Biological Process: DNA integration (GO:0015074);;	K17545|1.62e-228|zma:103634684|K17545 serine/threonine-protein kinase ULK4 [EC:2.7.11.1] | (RefSeq) uncharacterized protein LOC103634684	[R]	General function prediction only	Reverse transcriptase (RNA-dependent DNA polymerase)	Retrovirus-related Pol polyprotein from transposon RE1 OS=Arabidopsis thaliana OX=3702 GN=RE1 PE=2 SV=1	Retrovirus-related Pol polyprotein from transposon TNT 1-94 OS=Vitis vinifera OX=29760 GN=POLX_2516 PE=4 SV=1	K	Transcription	Retrovirus-related Pol polyprotein from transposon TNT 1-94 [Vitis vinifera]
NewGene_17094	--	--	Molecular Function: endonuclease activity (GO:0004519);; Molecular Function: exonuclease activity (GO:0004527);;	--	--	--	--	--	Endonuclease/exonuclease/phosphatase OS=Macleaya cordata OX=56857 GN=BVC80_7593g4 PE=4 SV=1	S	Function unknown	uncharacterized protein LOC110881159 [Helianthus annuus]
NewGene_1711	--	--	Biological Process: regulation of transcription, DNA-templated (GO:0006355);; Biological Process: histone modification (GO:0016570);;	K15176|3.42e-25|aof:109825425|K15176 RNA polymerase-associated protein CTR9 | (RefSeq) protein CTR9 homolog	[P]	Inorganic ion transport and metabolism	--	Protein CTR9 homolog OS=Arabidopsis thaliana OX=3702 GN=VIP6 PE=1 SV=1	TPR_REGION domain-containing protein OS=Asparagus officinalis OX=4686 GN=A4U43_C10F1260 PE=4 SV=1	P	Inorganic ion transport and metabolism	uncharacterized protein A4U43_C10F1260 [Asparagus officinalis]
NewGene_17116	--	--	Cellular Component: 1,3-beta-D-glucan synthase complex (GO:0000148);; Molecular Function: 1,3-beta-D-glucan synthase activity (GO:0003843);; Biological Process: (1->3)-beta-D-glucan biosynthetic process (GO:0006075);;	K11000|5.22e-49|aof:109851385|K11000 callose synthase [EC:2.4.1.-] | (RefSeq) callose synthase 5	[M]	Cell wall/membrane/envelope biogenesis	1,3-beta-glucan synthase component	Callose synthase 5 OS=Arabidopsis thaliana OX=3702 GN=CALS5 PE=1 SV=1	Uncharacterized protein OS=Hordeum vulgare subsp. vulgare OX=112509 PE=4 SV=1	M	Cell wall/membrane/envelope biogenesis	uncharacterized protein A4U43_C08F7740 [Asparagus officinalis]
NewGene_1712	--	--	--	K12598|4.49e-28|nto:104086057|K12598 ATP-dependent RNA helicase DOB1 [EC:3.6.4.13] | (RefSeq) DExH-box ATP-dependent RNA helicase DExH10-like	[R]	General function prediction only	Reverse transcriptase (RNA-dependent DNA polymerase)	--	Reverse transcriptase domain-containing protein OS=Tarenaya spinosa OX=228870 PE=4 SV=1	E	Amino acid transport and metabolism	hypothetical protein [Tarenaya spinosa]
NewGene_17122	--	--	Cellular Component: plasma membrane (GO:0005886);; Molecular Function: oxidoreductase activity, acting on NAD(P)H, quinone or similar compound as acceptor (GO:0016655);;	--	--	--	Cyanobacterial and plant NDH-1 subunit O	NAD(P)H-quinone oxidoreductase subunit O, chloroplastic OS=Arabidopsis thaliana OX=3702 GN=ndhO PE=2 SV=1	Uncharacterized protein OS=Asparagus officinalis OX=4686 GN=A4U43_C02F6340 PE=4 SV=1	S	Function unknown	NAD(P)H-quinone oxidoreductase subunit O, chloroplastic [Asparagus officinalis]
NewGene_17146	--	--	--	--	--	--	Zinc knuckle	--	uncharacterized protein LOC107814295 OS=Nicotiana tabacum OX=4097 GN=LOC107814295 PE=4 SV=1	E	Amino acid transport and metabolism	uncharacterized protein LOC104119453 [Nicotiana tomentosiformis]
NewGene_17158	--	--	Molecular Function: DNA binding (GO:0003677);; Molecular Function: RNA binding (GO:0003723);; Molecular Function: ribonuclease III activity (GO:0004525);; Molecular Function: ATP binding (GO:0005524);; Biological Process: RNA processing (GO:0006396);; Biological Process: gene silencing by RNA (GO:0031047);;	K11592|3.45e-26|egr:104437940|K11592 endoribonuclease Dicer [EC:3.1.26.-] | (RefSeq) endoribonuclease Dicer homolog 3 isoform X1	[A]	RNA processing and modification	--	Endoribonuclease Dicer homolog 3a OS=Oryza sativa subsp. japonica OX=39947 GN=DCL3A PE=2 SV=1	Uncharacterized protein OS=Eucalyptus grandis OX=71139 GN=EUGRSUZ_C03173 PE=3 SV=1	A	RNA processing and modification	PREDICTED: endoribonuclease Dicer homolog 3 isoform X2 [Eucalyptus grandis]
NewGene_17159	--	--	Molecular Function: ATP binding (GO:0005524);; Cellular Component: integral component of membrane (GO:0016021);; Molecular Function: ATPase activity (GO:0016887);;	--	[Q]	Secondary metabolites biosynthesis, transport and catabolism	--	Pleiotropic drug resistance protein 1 OS=Nicotiana tabacum OX=4097 GN=PDR1 PE=2 SV=1	Uncharacterized protein OS=Triticum aestivum OX=4565 PE=3 SV=1	--	--	hypothetical protein MIMGU_mgv1a0002271mg, partial [Erythranthe guttata]
NewGene_17171	--	--	--	--	--	--	Protein of unknown function (DUF674)	--	--	--	--	--
NewGene_17177	--	--	Molecular Function: molecular_function (GO:0003674);; Molecular Function: catalytic activity (GO:0003824);; Molecular Function: enzyme inhibitor activity (GO:0004857);; Cellular Component: cellular_component (GO:0005575);; Cellular Component: obsolete cell (GO:0005623);; Biological Process: response to stress (GO:0006950);; Biological Process: biological_process (GO:0008150);; Biological Process:…	K01051|3.29e-20|egu:105036866|K01051 pectinesterase [EC:3.1.1.11] | (RefSeq) probable pectinesterase/pectinesterase inhibitor 41	--	--	Plant invertase/pectin methylesterase inhibitor	Probable pectinesterase/pectinesterase inhibitor 7 OS=Arabidopsis thaliana OX=3702 GN=PME7 PE=2 SV=1	Pectinesterase OS=Musa acuminata subsp. malaccensis OX=214687 GN=103971966 PE=3 SV=1	G	Carbohydrate transport and metabolism	probable pectinesterase/pectinesterase inhibitor 41 [Elaeis guineensis]
NewGene_17178	--	--	Cellular Component: 1,3-beta-D-glucan synthase complex (GO:0000148);; Molecular Function: 1,3-beta-D-glucan synthase activity (GO:0003843);; Biological Process: (1->3)-beta-D-glucan biosynthetic process (GO:0006075);;	K11000|3.91e-35|han:110878637|K11000 callose synthase [EC:2.4.1.-] | (RefSeq) LOW QUALITY PROTEIN: callose synthase 5-like	[M]	Cell wall/membrane/envelope biogenesis	1,3-beta-glucan synthase component	Callose synthase 5 OS=Arabidopsis thaliana OX=3702 GN=CALS5 PE=1 SV=1	Callose synthase 5-like (Fragment) OS=Trifolium medium OX=97028 GN=A2U01_0010377 PE=4 SV=1	M	Cell wall/membrane/envelope biogenesis	hypothetical protein M569_12671, partial [Genlisea aurea]
NewGene_1722	--	--	Molecular Function: nucleic acid binding (GO:0003676);; Molecular Function: zinc ion binding (GO:0008270);; Biological Process: DNA integration (GO:0015074);;	K03006|3.05e-218|adu:107466525|K03006 DNA-directed RNA polymerase II subunit RPB1 [EC:2.7.7.6] | (RefSeq) LOW QUALITY PROTEIN: DNA-directed RNA polymerase II subunit 1-like	[R]	General function prediction only	Reverse transcriptase (RNA-dependent DNA polymerase)	Retrovirus-related Pol polyprotein from transposon TNT 1-94 OS=Nicotiana tabacum OX=4097 PE=2 SV=1	Integrase, catalytic core OS=Cinnamomum micranthum f. kanehirae OX=337451 GN=CKAN_00329300 PE=4 SV=1	L	Replication, recombination and repair	Integrase, catalytic core [Cinnamomum micranthum f. kanehirae]
NewGene_17221	--	--	--	K16292|2.71e-18|aof:109837646|K16292 KDEL-tailed cysteine endopeptidase [EC:3.4.22.-] | (RefSeq) thiol protease SEN102-like	[O]	Posttranslational modification, protein turnover, chaperones	Cathepsin propeptide inhibitor domain (I29)	Thiol protease SEN102 OS=Hemerocallis sp. OX=29711 GN=SEN102 PE=2 SV=1	Putative cysteine proteinase (Fragment) OS=Narcissus pseudonarcissus OX=39639 PE=2 SV=1	O	Posttranslational modification, protein turnover, chaperones	putative cysteine proteinase, partial [Narcissus pseudonarcissus]
NewGene_17226	--	--	--	K23280|7.55e-52|sly:101257103|K23280 rhamnogalacturonan I rhamnosyltransferase [EC:2.4.1.351] | (RefSeq) uncharacterized protein LOC101257103 isoform X1	[R]	General function prediction only	gag-polypeptide of LTR copia-type	--	uncharacterized protein LOC108998522 OS=Juglans regia OX=51240 GN=LOC108998522 PE=4 SV=1	L	Replication, recombination and repair	PREDICTED: uncharacterized protein LOC104894279 [Beta vulgaris subsp. vulgaris]
NewGene_17239	--	--	Cellular Component: integral component of membrane (GO:0016021);;	K01867|1.92e-18|boe:106320677|K01867 tryptophanyl-tRNA synthetase [EC:6.1.1.2] | (RefSeq) tryptophan--tRNA ligase, cytoplasmic-like	[R]	General function prediction only	--	--	Uncharacterized protein OS=Cephalotus follicularis OX=3775 GN=CFOL_v3_35966 PE=4 SV=1	E	Amino acid transport and metabolism	uncharacterized protein LOC109846872 [Asparagus officinalis]
NewGene_17240	--	--	--	--	--	--	--	--	--	--	--	uncharacterized protein LOC110801537 [Spinacia oleracea]
NewGene_17251	--	--	--	K03671|2.63e-06|mcha:111024317|K03671 thioredoxin 1 | (RefSeq) thioredoxin H2	--	--	--	--	--	--	--	--
NewGene_17256	--	--	Molecular Function: glutathione transferase activity (GO:0004364);; Cellular Component: cytoplasm (GO:0005737);; Biological Process: glutathione metabolic process (GO:0006749);;	K00799|1.64e-30|nsy:104220805|K00799 glutathione S-transferase [EC:2.5.1.18] | (RefSeq) glutathione S-transferase U17-like	[O]	Posttranslational modification, protein turnover, chaperones	Glutathione S-transferase, N-terminal domain	Glutathione S-transferase U17 OS=Arabidopsis thaliana OX=3702 GN=GSTU17 PE=2 SV=1	glutathione S-transferase U17-like OS=Nicotiana tabacum OX=4097 GN=LOC107769085 PE=3 SV=1	O	Posttranslational modification, protein turnover, chaperones	PREDICTED: glutathione S-transferase U17-like [Nicotiana tabacum]
NewGene_17260	--	--	--	--	--	--	--	--	--	--	--	transcription factor bHLH95-like [Ananas comosus]
NewGene_17263	--	--	Biological Process: lipid catabolic process (GO:0016042);; Molecular Function: hydrolase activity (GO:0016787);;	K16815|3.26e-07|gab:108454370|K16815 calcium-independent phospholipase A2-gamma | (RefSeq) phospholipase A I-like	[I]	Lipid transport and metabolism	--	Phospholipase A I OS=Arabidopsis thaliana OX=3702 GN=PLA1 PE=3 SV=1	Patatin OS=Asparagus officinalis OX=4686 GN=A4U43_C03F15230 PE=3 SV=1	I	Lipid transport and metabolism	phospholipase A I [Asparagus officinalis]
NewGene_17275	--	--	Cellular Component: integral component of membrane (GO:0016021);; Molecular Function: phosphoric ester hydrolase activity (GO:0042578);;	K22913|1.11e-13|sot:102585120|K22913 phosphatidylinositol 3,5-bisphosphate 5-phosphatase [EC:3.1.3.-] | (RefSeq) phosphoinositide phosphatase SAC2-like	--	--	--	--	Phosphoinositide 5-phosphatase OS=Solanum tuberosum OX=4113 PE=4 SV=1	I	Lipid transport and metabolism	PREDICTED: phosphoinositide phosphatase SAC2-like isoform X4 [Solanum tuberosum]
NewGene_17300	--	--	Molecular Function: nucleic acid binding (GO:0003676);; Biological Process: gene silencing by RNA (GO:0031047);;	K11593|3.01e-36|pda:103705325|K11593 eukaryotic translation initiation factor 2C | (RefSeq) protein argonaute 7	[J]	Translation, ribosomal structure and biogenesis	--	Protein argonaute 7 OS=Oryza sativa subsp. japonica OX=39947 GN=AGO7 PE=2 SV=2	protein argonaute 7 OS=Phoenix dactylifera OX=42345 GN=LOC103705325 PE=3 SV=1	J	Translation, ribosomal structure and biogenesis	protein argonaute 7 [Phoenix dactylifera]
NewGene_17301	--	--	Cellular Component: integral component of membrane (GO:0016021);;	--	--	--	--	--	Uncharacterized protein OS=Populus alba OX=43335 GN=D5086_0000320660 PE=4 SV=1	--	--	uncharacterized protein LOC105043714 [Elaeis guineensis]
NewGene_17311	--	--	Molecular Function: threonine-type endopeptidase activity (GO:0004298);; Cellular Component: proteasome core complex (GO:0005839);; Biological Process: proteolysis involved in cellular protein catabolic process (GO:0051603);;	--	--	--	--	--	Proteasome subunit beta type-3-A OS=Glycine soja OX=3848 GN=D0Y65_015119 PE=4 SV=1	S	Function unknown	PREDICTED: uncharacterized protein LOC108203127 [Daucus carota subsp. sativus]
NewGene_17315	--	--	Molecular Function: DNA-binding transcription factor activity, RNA polymerase II-specific (GO:0000981);; Cellular Component: nucleus (GO:0005634);; Biological Process: nucleosome assembly (GO:0006334);; Biological Process: positive regulation of transcription from RNA polymerase II promoter in response to iron ion starvation (GO:0036086);;	K14760|2.40e-28|mcha:111015751|K14760 acyl-activating enzyme 14 [EC:6.2.1.26] | (RefSeq) 2-succinylbenzoate--CoA ligase, chloroplastic/peroxisomal isoform X1	--	--	Transcription factor AFT	--	MULE domain-containing protein OS=Papaver somniferum OX=3469 GN=C5167_049201 PE=3 SV=1	S	Function unknown	PKS-NRPS hybrid synthetase CHGG_01239-like [Papaver somniferum]
NewGene_17316	--	--	--	--	--	--	--	--	Putative transposase, Ptta/En/Spm, plant, transposase, Tnp1/En/Spm OS=Rosa chinensis OX=74649 GN=RchiOBHm_Chr3g0458231 PE=4 SV=1	--	--	putative transposase, Ptta/En/Spm, plant, transposase, Tnp1/En/Spm [Rosa chinensis]
NewGene_17323	--	--	Cellular Component: integral component of membrane (GO:0016021);; Molecular Function: transmembrane transporter activity (GO:0022857);;	--	--	--	--	--	Amino acid/polyamine transporter I OS=Macleaya cordata OX=56857 GN=BVC80_9081g60 PE=4 SV=1	E	Amino acid transport and metabolism	uncharacterized protein LOC109841729 [Asparagus officinalis]
NewGene_17355	--	--	Cellular Component: nucleus (GO:0005634);; Biological Process: regulation of transcription, DNA-templated (GO:0006355);; Molecular Function: sequence-specific DNA binding (GO:0043565);; Molecular Function: protein heterodimerization activity (GO:0046982);;	K08065|1.01e-61|egu:105035632|K08065 nuclear transcription Y subunit beta | (RefSeq) nuclear transcription factor Y subunit B isoform X1	[K]	Transcription	Histone-like transcription factor (CBF/NF-Y) and archaeal histone	Nuclear transcription factor Y subunit B-8 OS=Arabidopsis thaliana OX=3702 GN=NFYB8 PE=1 SV=1	Transcription factor (Fragment) OS=Lycoris longituba OX=272140 PE=2 SV=1	B	Chromatin structure and dynamics	nuclear transcription factor Y subunit B isoform X2 [Elaeis guineensis]
NewGene_1736	--	--	Molecular Function: ubiquitin-protein transferase activity (GO:0004842);; Molecular Function: metal ion binding (GO:0046872);;	K11968|6.77e-27|pmum:103322404|K11968 ariadne-1 [EC:2.3.2.31] | (RefSeq) probable E3 ubiquitin-protein ligase ARI7 isoform X1	[O]	Posttranslational modification, protein turnover, chaperones	--	Probable E3 ubiquitin-protein ligase ARI8 OS=Arabidopsis thaliana OX=3702 GN=ARI8 PE=2 SV=1	IBR domain-containing protein OS=Artemisia annua OX=35608 GN=CTI12_AA577330 PE=3 SV=1	O	Posttranslational modification, protein turnover, chaperones	IBR domain-containing protein [Artemisia annua]
NewGene_1739	--	--	--	--	--	--	--	--	uncharacterized protein LOC107764112 OS=Nicotiana tabacum OX=4097 GN=LOC107764112 PE=4 SV=1	S	Function unknown	PREDICTED: uncharacterized protein LOC109212648 [Nicotiana attenuata]
NewGene_17396	--	--	Molecular Function: DNA binding (GO:0003677);; Cellular Component: nucleus (GO:0005634);; Molecular Function: lipid binding (GO:0008289);;	K09338|2.58e-10|aof:109846343|K09338 homeobox-leucine zipper protein | (RefSeq) homeobox-leucine zipper protein HOX32-like	--	--	--	Homeobox-leucine zipper protein HOX33 OS=Oryza sativa subsp. indica OX=39946 GN=HOX33 PE=2 SV=2	Homeobox-leucine zipper protein HOX32 OS=Triticum urartu OX=4572 GN=TRIUR3_06898 PE=3 SV=1	--	--	Homeobox-leucine zipper protein HOX32 [Triticum urartu]
NewGene_1741	--	--	--	--	--	--	--	--	Uncharacterized protein OS=Nymphaea colorata OX=210225 GN=NYM_LOCUS14648 PE=4 SV=1	--	--	hypothetical protein EJ110_NYTH32252 [Nymphaea thermarum]
NewGene_17423	--	--	Molecular Function: metalloendopeptidase activity (GO:0004222);; Molecular Function: ATP binding (GO:0005524);; Cellular Component: mitochondrial inner membrane (GO:0005743);; Biological Process: mitochondrial fusion (GO:0008053);; Molecular Function: zinc ion binding (GO:0008270);; Cellular Component: integral component of membrane (GO:0016021);; Biological Process: mitochondrial protein process…	K08956|2.85e-14|pda:103714302|K08956 AFG3 family protein [EC:3.4.24.-] | (RefSeq) ATP-dependent zinc metalloprotease FTSH 8, mitochondrial-like	--	--	--	--	ATP-dependent zinc metalloprotease FTSH 8, mitochondrial-like OS=Phoenix dactylifera OX=42345 GN=LOC103714302 PE=3 SV=1	O	Posttranslational modification, protein turnover, chaperones	ATP-dependent zinc metalloprotease FTSH 8, mitochondrial-like [Phoenix dactylifera]
NewGene_17434	--	--	Cellular Component: cytoplasm (GO:0005737);; Cellular Component: endosome (GO:0005768);; Cellular Component: Golgi apparatus (GO:0005794);; Cellular Component: trans-Golgi network (GO:0005802);; Molecular Function: methyltransferase activity (GO:0008168);; Cellular Component: integral component of membrane (GO:0016021);; Biological Process: methylation (GO:0032259);;	--	--	--	Putative S-adenosyl-L-methionine-dependent methyltransferase	--	Methyltransferase OS=Phoenix dactylifera OX=42345 GN=LOC103714143 PE=3 SV=1	S	Function unknown	putative methyltransferase PMT15 [Hordeum vulgare]
NewGene_17443	[V]	Defense mechanisms	Molecular Function: ATP binding (GO:0005524);; Cellular Component: integral component of membrane (GO:0016021);; Molecular Function: ATPase-coupled transmembrane transporter activity (GO:0042626);;	K05658|2.93e-19|mtr:MTR_8g022270|K05658 ATP-binding cassette, subfamily B (MDR/TAP), member 1 [EC:7.6.2.2] | (RefSeq) ABC transporter B family-like protein	[Q]	Secondary metabolites biosynthesis, transport and catabolism	--	ABC transporter B family member 18 OS=Arabidopsis thaliana OX=3702 GN=ABCB18 PE=3 SV=1	Uncharacterized protein OS=Trifolium subterraneum OX=3900 GN=TSUD_358920 PE=4 SV=1	Q	Secondary metabolites biosynthesis, transport and catabolism	hypothetical protein TSUD_358920 [Trifolium subterraneum]
NewGene_17446	--	--	Molecular Function: transcription corepressor activity (GO:0003714);; Cellular Component: nucleus (GO:0005634);; Biological Process: regulation of transcription, DNA-templated (GO:0006355);;	K11644|1.12e-24|aof:109844238|K11644 paired amphipathic helix protein Sin3a | (RefSeq) paired amphipathic helix protein Sin3-like 4	[B]	Chromatin structure and dynamics	Paired amphipathic helix repeat	Paired amphipathic helix protein Sin3-like 3 OS=Arabidopsis thaliana OX=3702 GN=SNL3 PE=1 SV=3	Paired amphipathic helix protein Sin3-like 4 OS=Dendrobium catenatum OX=906689 GN=SNL4 PE=4 SV=1	B	Chromatin structure and dynamics	paired amphipathic helix protein Sin3-like 4 [Asparagus officinalis]
NewGene_17467	[S]	Function unknown	Cellular Component: integral component of membrane (GO:0016021);;	K03260|4.48e-12|pda:103710480|K03260 translation initiation factor 4G | (RefSeq) eukaryotic translation initiation factor-like	[R]	General function prediction only	Proteolipid membrane potential modulator	Low temperature-induced protein lt101.2 OS=Hordeum vulgare OX=4513 GN=LT101.2 PE=2 SV=1	Low temperature-induced protein lt101.2 OS=Pyrus ussuriensis x Pyrus communis OX=2448454 GN=D8674_001036 PE=3 SV=1	S	Function unknown	PREDICTED: low temperature-induced protein lt101.2 [Pyrus x bretschneideri]
NewGene_17475	--	--	Molecular Function: molecular_function (GO:0003674);; Molecular Function: nucleic acid binding (GO:0003676);; Molecular Function: RNA binding (GO:0003723);; Molecular Function: catalytic activity (GO:0003824);; Molecular Function: nuclease activity (GO:0004518);; Molecular Function: endonuclease activity (GO:0004519);; Molecular Function: binding (GO:0005488);; Cellular Component: cellular_compon…	--	[R]	General function prediction only	PPR repeat	Pentatricopeptide repeat-containing protein At4g38150 OS=Arabidopsis thaliana OX=3702 GN=At4g38150 PE=2 SV=1	Uncharacterized protein OS=Oryza glumipatula OX=40148 PE=4 SV=1	S	Function unknown	Pentatricopeptide repeat-containing protein [Vitis vinifera]
NewGene_17476	--	--	Molecular Function: molecular_function (GO:0003674);; Molecular Function: nucleic acid binding (GO:0003676);; Molecular Function: RNA binding (GO:0003723);; Molecular Function: catalytic activity (GO:0003824);; Molecular Function: nuclease activity (GO:0004518);; Molecular Function: endonuclease activity (GO:0004519);; Molecular Function: binding (GO:0005488);; Cellular Component: cellular_compon…	--	--	--	PPR repeat	--	Pentatricopeptide repeat-containing protein OS=Vitis vinifera OX=29760 GN=VvCHDp000447_0 PE=4 SV=1	S	Function unknown	Pentatricopeptide repeat-containing protein [Vitis vinifera]
NewGene_17520	--	--	Molecular Function: catalytic activity (GO:0003824);;	--	--	--	Protein of unknown function (DUF561)	--	Uncharacterized protein ycf23 (Fragment) OS=Ananas comosus OX=4615 GN=ACMD2_09956 PE=3 SV=1	S	Function unknown	Uncharacterized protein ycf23, partial [Ananas comosus]
NewGene_1753	[G]	Carbohydrate transport and metabolism	Molecular Function: hydrolase activity, hydrolyzing O-glycosyl compounds (GO:0004553);; Biological Process: carbohydrate metabolic process (GO:0005975);;	K01179|1.16e-49|pop:18105035|K01179 endoglucanase [EC:3.2.1.4] | (RefSeq) LOW QUALITY PROTEIN: endoglucanase 13	--	--	Glycosyl hydrolase family 9	Endoglucanase 6 OS=Arabidopsis thaliana OX=3702 GN=At1g64390 PE=2 SV=2	Cellulase OS=Populus trichocarpa OX=3694 GN=POPTR_014G044400 PE=3 SV=1	G	Carbohydrate transport and metabolism	hypothetical protein POPTR_014G044400 [Populus trichocarpa]
NewGene_17537	--	--	Cellular Component: endoplasmic reticulum membrane (GO:0005789);; Biological Process: intracellular protein transport (GO:0006886);; Biological Process: endoplasmic reticulum to Golgi vesicle-mediated transport (GO:0006888);; Cellular Component: COPII vesicle coat (GO:0030127);; Molecular Function: metal ion binding (GO:0046872);;	K14006|3.95e-44|egu:105058266|K14006 protein transport protein SEC23 | (RefSeq) protein transport protein SEC23	[U]	Intracellular trafficking, secretion, and vesicular transport	Sec23/Sec24 helical domain	--	Protein transport protein SEC23 (Fragment) OS=Trifolium pratense OX=57577 GN=L195_g053986 PE=3 SV=1	U	Intracellular trafficking, secretion, and vesicular transport	transport protein SEC23-like, partial [Trifolium pratense]
NewGene_17558	--	--	--	K08518|7.59e-14|aof:109824149|K08518 syntaxin-binding protein 5 | (RefSeq) syntaxin-binding protein 5 isoform X1	[U]	Intracellular trafficking, secretion, and vesicular transport	--	--	Uncharacterized protein OS=Asparagus officinalis OX=4686 GN=A4U43_C01F16220 PE=4 SV=1	--	--	syntaxin-binding protein 5-like isoform X2 [Asparagus officinalis]
NewGene_17565	--	--	Biological Process: telomere maintenance (GO:0000723);; Molecular Function: DNA helicase activity (GO:0003678);; Molecular Function: ATP binding (GO:0005524);; Biological Process: DNA repair (GO:0006281);; Biological Process: DNA recombination (GO:0006310);;	--	[D]	Cell cycle control, cell division, chromosome partitioning	--	--	ATP-dependent DNA helicase OS=Handroanthus impetiginosus OX=429701 GN=CDL12_17454 PE=3 SV=1	L	Replication, recombination and repair	DNA helicase PIF1/RRM3 [Handroanthus impetiginosus]
NewGene_1757	--	--	--	K01867|4.37e-15|boe:106320677|K01867 tryptophanyl-tRNA synthetase [EC:6.1.1.2] | (RefSeq) tryptophan--tRNA ligase, cytoplasmic-like	[R]	General function prediction only	--	--	Reverse transcriptase domain-containing protein OS=Microthlaspi erraticum OX=1685480 GN=MERR_LOCUS45395 PE=4 SV=1	E	Amino acid transport and metabolism	uncharacterized protein LOC109841800 [Asparagus officinalis]
NewGene_17575	--	--	Biological Process: signal transduction (GO:0007165);;	--	[R]	General function prediction only	zinc-binding in reverse transcriptase	--	BnaC09g18120D protein OS=Brassica napus OX=3708 GN=BnaC09g18120D PE=4 SV=1	E	Amino acid transport and metabolism	uncharacterized protein LOC106359066 [Brassica napus]
NewGene_17592	--	--	Biological Process: malate transport (GO:0015743);; Cellular Component: integral component of membrane (GO:0016021);;	--	[R]	General function prediction only	Aluminium activated malate transporter	Putative aluminum-activated malate transporter 3 OS=Arabidopsis thaliana OX=3702 GN=ALMT3 PE=3 SV=1	Aluminum-activated malate transporter 9 OS=Anthurium amnicola OX=1678845 GN=ALMT9_4 PE=3 SV=1	G	Carbohydrate transport and metabolism	aluminum-activated malate transporter 9 [Amborella trichopoda]
NewGene_17600	--	--	Molecular Function: nucleotide binding (GO:0000166);; Molecular Function: molecular_function (GO:0003674);; Molecular Function: binding (GO:0005488);; Cellular Component: cellular_component (GO:0005575);; Cellular Component: intracellular (GO:0005622);; Cellular Component: obsolete cell (GO:0005623);; Cellular Component: cytoplasm (GO:0005737);; Cellular Component: chloroplast (GO:0009507);; Cell…	--	[R]	General function prediction only	Leucine rich repeat N-terminal domain	DNA damage-repair/toleration protein DRT100 OS=Arabidopsis thaliana OX=3702 GN=DRT100 PE=2 SV=2	DNA-damage-repair/toleration protein DRT100 OS=Anthurium amnicola OX=1678845 GN=DRT100_1 PE=4 SV=1	S	Function unknown	DNA damage-repair/toleration protein DRT100-like [Nymphaea colorata]
NewGene_17620	--	--	--	K15216|2.21e-30|aof:109840982|K15216 RNA polymerase I-specific transcription initiation factor RRN3 | (RefSeq) RNA polymerase I-specific transcription initiation factor RRN3-like	--	--	RNA polymerase I specific transcription initiation factor RRN3	--	Uncharacterized protein OS=Asparagus officinalis OX=4686 GN=A4U43_C05F31070 PE=3 SV=1	K	Transcription	RNA polymerase I-specific transcription initiation factor RRN3-like [Asparagus officinalis]
NewGene_17621	--	--	--	K10781|3.30e-06|lsv:111890372|K10781 fatty acyl-ACP thioesterase B [EC:3.1.2.14 3.1.2.21] | (RefSeq) palmitoyl-acyl carrier protein thioesterase, chloroplastic-like	--	--	--	--	Uncharacterized protein OS=Arundo donax OX=35708 PE=4 SV=1	--	--	LOW QUALITY PROTEIN: uncharacterized protein LOC109849825 [Asparagus officinalis]
NewGene_17622	--	--	--	--	--	--	--	--	Uncharacterized protein OS=Striga asiatica OX=4170 GN=STAS_05284 PE=4 SV=1	--	--	hypothetical protein STAS_05284 [Striga asiatica]
NewGene_17623	--	--	--	K15216|9.35e-36|aof:109840982|K15216 RNA polymerase I-specific transcription initiation factor RRN3 | (RefSeq) RNA polymerase I-specific transcription initiation factor RRN3-like	--	--	RNA polymerase I specific transcription initiation factor RRN3	--	Uncharacterized protein OS=Asparagus officinalis OX=4686 GN=A4U43_C05F31070 PE=3 SV=1	K	Transcription	RNA polymerase I-specific transcription initiation factor RRN3-like [Asparagus officinalis]
NewGene_17624	--	--	Molecular Function: protein serine/threonine phosphatase activity (GO:0004722);;	K17506|6.18e-09|ats:109774999|K17506 protein phosphatase 1L [EC:3.1.3.16] | (RefSeq) LOC109774999; probable protein phosphatase 2C 10	[T]	Signal transduction mechanisms	Protein phosphatase 2C	Protein kinase and PP2C-like domain-containing protein OS=Oryza sativa subsp. japonica OX=39947 GN=Os01g0541900 PE=2 SV=1	Protein-serine/threonine phosphatase OS=Asparagus officinalis OX=4686 GN=A4U43_C05F27360 PE=4 SV=1	T	Signal transduction mechanisms	uncharacterized protein A4U43_C05F27360 [Asparagus officinalis]
NewGene_17642	--	--	Biological Process: reproduction (GO:0000003);; Biological Process: developmental process involved in reproduction (GO:0003006);; Molecular Function: molecular_function (GO:0003674);; Molecular Function: binding (GO:0005488);; Molecular Function: protein binding (GO:0005515);; Cellular Component: cellular_component (GO:0005575);; Cellular Component: intracellular (GO:0005622);; Cellular Component…	K24081|1.42e-25|sot:102580887|K24081 zinc finger MYND domain-containing protein 15 | (RefSeq) zinc finger MYND domain-containing protein 15	--	--	--	--	Putative ovule protein OS=Solanum chacoense OX=4108 PE=4 SV=1	S	Function unknown	zinc finger MYND domain-containing protein 15-like [Coffea arabica]
NewGene_1767	--	--	--	--	--	--	--	--	Uncharacterized protein OS=Asparagus officinalis OX=4686 GN=A4U43_C07F4320 PE=4 SV=1	S	Function unknown	uncharacterized protein LOC109850747 isoform X3 [Asparagus officinalis]
NewGene_17670	--	--	Cellular Component: integral component of membrane (GO:0016021);;	--	--	--	--	--	Uncharacterized protein OS=Oryza brachyantha OX=4533 PE=4 SV=1	S	Function unknown	protein GAMETE EXPRESSED 1 [Asparagus officinalis]
NewGene_17673	--	--	Molecular Function: nucleic acid binding (GO:0003676);; Molecular Function: RNA-DNA hybrid ribonuclease activity (GO:0004523);; Molecular Function: protein kinase activity (GO:0004672);; Molecular Function: ATP binding (GO:0005524);;	K12874|9.55e-18|qsu:112031791|K12874 intron-binding protein aquarius | (RefSeq) LOW QUALITY PROTEIN: intron-binding protein aquarius-like	[R]	General function prediction only	Reverse transcriptase (RNA-dependent DNA polymerase)	Uncharacterized mitochondrial protein AtMg01250 OS=Arabidopsis thaliana OX=3702 GN=AtMg01250 PE=4 SV=1	Uncharacterized protein OS=Fagus sylvatica OX=28930 GN=FSB_LOCUS20099 PE=4 SV=1	S	Function unknown	uncharacterized protein LOC109846872 [Asparagus officinalis]
NewGene_17676	--	--	Molecular Function: protein kinase activity (GO:0004672);; Molecular Function: ATP binding (GO:0005524);;	--	[T]	Signal transduction mechanisms	--	Probable LRR receptor-like serine/threonine-protein kinase At4g36180 OS=Arabidopsis thaliana OX=3702 GN=At4g36180 PE=1 SV=1	Protein kinase domain-containing protein OS=Gossypium raimondii OX=29730 GN=B456_011G148800 PE=4 SV=1	--	--	PREDICTED: wall-associated receptor kinase-like 3 [Gossypium raimondii]
NewGene_17680	[IQR]	--	Molecular Function: zinc ion binding (GO:0008270);; Molecular Function: oxidoreductase activity (GO:0016491);;	K00059|1.12e-15|egu:105051367|K00059 3-oxoacyl-[acyl-carrier protein] reductase [EC:1.1.1.100] | (RefSeq) 3-oxoacyl-[acyl-carrier-protein] reductase 4	[IR]	--	short chain dehydrogenase	--	PKS_ER domain-containing protein OS=Asparagus officinalis OX=4686 GN=A4U43_C06F18430 PE=3 SV=1	Q	Secondary metabolites biosynthesis, transport and catabolism	prostaglandin reductase-3 [Asparagus officinalis]
NewGene_17696	--	--	--	K16281|5.72e-08|aof:109822802|K16281 RING-H2 zinc finger protein RHA1 | (RefSeq) RING-H2 finger protein ATL47-like	--	--	--	--	--	--	--	RING-H2 finger protein ATL47-like [Asparagus officinalis]
NewGene_17700	--	--	Molecular Function: molecular_function (GO:0003674);; Molecular Function: catalytic activity (GO:0003824);; Molecular Function: phosphoprotein phosphatase activity (GO:0004721);; Molecular Function: protein serine/threonine phosphatase activity (GO:0004722);; Cellular Component: cellular_component (GO:0005575);; Cellular Component: intracellular (GO:0005622);; Cellular Component: obsolete cell (G…	K14400|6.09e-28|qsu:111982967|K14400 pre-mRNA cleavage complex 2 protein Pcf11 | (RefSeq) LOW QUALITY PROTEIN: uncharacterized protein LOC111982967	--	--	Plant mobile domain	Protein MAIN-LIKE 2 OS=Arabidopsis thaliana OX=3702 GN=At2g04865 PE=1 SV=1	Serine/threonine-protein phosphatase 7 long form OS=Cinnamomum micranthum f. kanehirae OX=337451 GN=CKAN_02407000 PE=4 SV=1	L	Replication, recombination and repair	protein MAIN-LIKE 2-like [Camellia sinensis]
NewGene_17704	--	--	--	--	--	--	--	--	Putative Transposase-associated domain-containing protein OS=Rosa chinensis OX=74649 GN=RchiOBHm_Chr3g0458241 PE=4 SV=1	--	--	PREDICTED: uncharacterized protein LOC106323850 [Brassica oleracea var. oleracea]
NewGene_17709	--	--	Molecular Function: DNA binding (GO:0003677);; Molecular Function: protein dimerization activity (GO:0046983);;	K02995|3.82e-38|adu:107464504|K02995 small subunit ribosomal protein S8e | (RefSeq) 40S ribosomal protein S8	--	--	Protein of unknown function (DUF 659)	--	BED-type domain-containing protein OS=Cinnamomum micranthum f. kanehirae OX=337451 GN=CKAN_02636600 PE=4 SV=1	S	Function unknown	hypothetical protein CKAN_02636600 [Cinnamomum micranthum f. kanehirae]
NewGene_17720	--	--	Molecular Function: nucleic acid binding (GO:0003676);; Biological Process: DNA integration (GO:0015074);;	K09571|1.48e-10|qsu:112039090|K09571 FK506-binding protein 4/5 [EC:5.2.1.8] | (RefSeq) LOW QUALITY PROTEIN: peptidyl-prolyl cis-trans isomerase FKBP65-like	[R]	General function prediction only	--	--	Retrovirus-related Pol polyprotein from transposon TNT 1-94 OS=Cajanus cajan OX=3821 GN=KK1_019518 PE=4 SV=1	L	Replication, recombination and repair	hypothetical protein BVRB_4g081740 [Beta vulgaris subsp. vulgaris]
NewGene_17726	--	--	Molecular Function: DNA binding (GO:0003677);; Molecular Function: DNA-binding transcription factor activity (GO:0003700);; Cellular Component: nucleus (GO:0005634);; Molecular Function: protein dimerization activity (GO:0046983);;	K09264|8.97e-28|aof:109839573|K09264 MADS-box transcription factor, plant | (RefSeq) MADS-box transcription factor 16-like isoform X1	[K]	Transcription	SRF-type transcription factor (DNA-binding and dimerisation domain)	Agamous-like MADS-box protein TM6 OS=Vitis vinifera OX=29760 GN=TM6 PE=2 SV=1	MADS box transcription factor AP3 (Fragment) OS=Tacca chantrieri OX=85283 PE=2 SV=1	K	Transcription	MADS box transcription factor AP3, partial [Tacca chantrieri]
NewGene_17729	[F]	Nucleotide transport and metabolism	Molecular Function: ATP binding (GO:0005524);; Molecular Function: kinase activity (GO:0016301);;	K00855|5.74e-104|aof:109836982|K00855 phosphoribulokinase [EC:2.7.1.19] | (RefSeq) LOW QUALITY PROTEIN: phosphoribulokinase, chloroplastic	[TZ]	--	Phosphoribulokinase / Uridine kinase family	Phosphoribulokinase, chloroplastic OS=Triticum aestivum OX=4565 PE=2 SV=1	PRK domain-containing protein OS=Mikania micrantha OX=192012 GN=E3N88_27146 PE=4 SV=1	--	--	hypothetical protein E3N88_27146 [Mikania micrantha]
NewGene_17741	[G]	Carbohydrate transport and metabolism	Molecular Function: polygalacturonase activity (GO:0004650);; Cellular Component: extracellular region (GO:0005576);; Biological Process: carbohydrate metabolic process (GO:0005975);; Biological Process: cell wall organization (GO:0071555);;	K01184|6.43e-26|thj:104822395|K01184 polygalacturonase [EC:3.2.1.15] | (RefSeq) polygalacturonase At1g48100 isoform X1	--	--	Pectate lyase superfamily protein	Polygalacturonase OS=Actinidia deliciosa OX=3627 PE=2 SV=1	Uncharacterized protein OS=Asparagus officinalis OX=4686 GN=A4U43_C05F13380 PE=3 SV=1	G	Carbohydrate transport and metabolism	polygalacturonase At1g48100-like [Asparagus officinalis]
NewGene_17754	--	--	--	--	--	--	--	--	Retrotrans_gag domain-containing protein OS=Macleaya cordata OX=56857 GN=BVC80_7957g6 PE=4 SV=1	--	--	uncharacterized protein LOC116120212 [Pistacia vera]
NewGene_1776	--	--	Biological Process: defense response (GO:0006952);;	--	--	--	Plant thionin	Thionin OS=Brassica rapa subsp. pekinensis OX=51351 GN=THI2 PE=2 SV=1	Uncharacterized protein OS=Capsella rubella OX=81985 GN=CARUB_v10005712mg PE=4 SV=1	S	Function unknown	PREDICTED: thionin-like [Camelina sativa]
NewGene_17770	--	--	--	--	--	--	--	Protein MET1, chloroplastic OS=Arabidopsis thaliana OX=3702 GN=MET1 PE=1 SV=1	Uncharacterized protein OS=Asparagus officinalis OX=4686 GN=A4U43_C03F5010 PE=4 SV=1	--	--	uncharacterized protein LOC109832967 [Asparagus officinalis]
NewGene_1778	--	--	--	K20178|1.27e-57|cann:107864957|K20178 vacuolar protein sorting-associated protein 8 | (RefSeq) uncharacterized LOC107864957	[R]	General function prediction only	Reverse transcriptase (RNA-dependent DNA polymerase)	--	Reverse transcriptase domain-containing protein OS=Microthlaspi erraticum OX=1685480 GN=MERR_LOCUS35999 PE=4 SV=1	S	Function unknown	uncharacterized protein LOC114310030 [Camellia sinensis]
NewGene_17783	--	--	Biological Process: reproduction (GO:0000003);; Biological Process: RNA splicing, via transesterification reactions (GO:0000375);; Biological Process: RNA splicing, via transesterification reactions with bulged adenosine as nucleophile (GO:0000377);; Biological Process: mRNA splicing, via spliceosome (GO:0000398);; Biological Process: developmental process involved in reproduction (GO:0003006);; …	K12813|5.35e-14|lang:109337422|K12813 pre-mRNA-splicing factor ATP-dependent RNA helicase DHX16 [EC:3.6.4.13] | (RefSeq) pre-mRNA-splicing factor ATP-dependent RNA helicase DEAH1-like	[A]	RNA processing and modification	--	Probable pre-mRNA-splicing factor ATP-dependent RNA helicase DEAH6 OS=Arabidopsis thaliana OX=3702 GN=MEE29 PE=2 SV=1	RNA helicase OS=Punica granatum OX=22663 GN=CRG98_001575 PE=4 SV=1	A	RNA processing and modification	hypothetical protein CRG98_001575 [Punica granatum]
NewGene_17784	--	--	Molecular Function: molecular_function (GO:0003674);; Molecular Function: transporter activity (GO:0005215);; Molecular Function: inorganic phosphate transmembrane transporter activity (GO:0005315);; Cellular Component: cellular_component (GO:0005575);; Cellular Component: intracellular (GO:0005622);; Cellular Component: obsolete cell (GO:0005623);; Cellular Component: cytoplasm (GO:0005737);; Bi…	K08193|1.93e-19|zma:100281620|K08193 MFS transporter, ACS family, solute carrier family 17 (sodium-dependent inorganic phosphate cotransporter), other | (RefSeq) sialin	[G]	Carbohydrate transport and metabolism	--	Probable anion transporter 1, chloroplastic OS=Oryza sativa subsp. japonica OX=39947 GN=PHT4;1 PE=2 SV=1	Uncharacterized protein OS=Punica granatum OX=22663 GN=CRG98_013110 PE=4 SV=1	G	Carbohydrate transport and metabolism	sodium-dependent phosphate transport protein 1, chloroplastic-like [Coffea arabica]
NewGene_17786	--	--	--	K12813|7.31e-14|lang:109337422|K12813 pre-mRNA-splicing factor ATP-dependent RNA helicase DHX16 [EC:3.6.4.13] | (RefSeq) pre-mRNA-splicing factor ATP-dependent RNA helicase DEAH1-like	[A]	RNA processing and modification	--	Probable pre-mRNA-splicing factor ATP-dependent RNA helicase DEAH6 OS=Arabidopsis thaliana OX=3702 GN=MEE29 PE=2 SV=1	RNA helicase OS=Punica granatum OX=22663 GN=CRG98_001575 PE=4 SV=1	A	RNA processing and modification	hypothetical protein CRG98_001575 [Punica granatum]
NewGene_17818	--	--	--	--	--	--	--	--	Uncharacterized protein OS=Asparagus officinalis OX=4686 GN=A4U43_C05F12450 PE=4 SV=1	--	--	uncharacterized protein LOC109823120 [Asparagus officinalis]
NewGene_1782	--	--	Cellular Component: integral component of membrane (GO:0016021);;	--	--	--	--	--	Uncharacterized protein OS=Vitis vinifera OX=29760 GN=VITISV_000976 PE=4 SV=1	--	--	hypothetical protein VITISV_000976 [Vitis vinifera]
NewGene_17821	--	--	--	--	--	--	--	--	--	--	--	uncharacterized protein LOC109827119 [Asparagus officinalis]
NewGene_1783	--	--	Molecular Function: ATP binding (GO:0005524);; Cellular Component: integral component of membrane (GO:0016021);; Molecular Function: ATPase activity (GO:0016887);;	--	[Q]	Secondary metabolites biosynthesis, transport and catabolism	ABC transporter	Pleiotropic drug resistance protein TUR2 OS=Spirodela polyrhiza OX=29656 GN=TUR2 PE=1 SV=1	Pleiotropic drug resistance protein 7 OS=Dendrobium catenatum OX=906689 GN=PDR7 PE=3 SV=1	Q	Secondary metabolites biosynthesis, transport and catabolism	ABC transporter G family member 39 [Dendrobium catenatum]
NewGene_1784	--	--	Cellular Component: integral component of membrane (GO:0016021);;	K13680|4.25e-08|aof:109832553|K13680 beta-mannan synthase [EC:2.4.1.32] | (RefSeq) glucomannan 4-beta-mannosyltransferase 1-like	--	--	--	Glucomannan 4-beta-mannosyltransferase 7 OS=Arabidopsis thaliana OX=3702 GN=CSLA7 PE=1 SV=2	Glyco_trans_2-like domain-containing protein OS=Marchantia polymorpha subsp. ruderalis OX=1480154 GN=AXG93_2960s1070 PE=4 SV=1	--	--	glucomannan 4-beta-mannosyltransferase 1-like [Asparagus officinalis]
NewGene_17842	--	--	Molecular Function: RNA-directed DNA polymerase activity (GO:0003964);; Molecular Function: endonuclease activity (GO:0004519);; Molecular Function: rhamnogalacturonan endolyase activity (GO:0102210);;	--	--	--	--	--	Putative AP endonuclease/reverse transcriptase OS=Davidia involucrata OX=16924 GN=Din_027188 PE=4 SV=1	S	Function unknown	uncharacterized protein LOC110790061 [Spinacia oleracea]
NewGene_17846	--	--	--	--	--	--	--	--	uncharacterized protein LOC104595071 isoform X2 OS=Nelumbo nucifera OX=4432 GN=LOC104595071 PE=4 SV=1	--	--	PREDICTED: uncharacterized protein LOC104595071 isoform X2 [Nelumbo nucifera]
NewGene_17855	--	--	Molecular Function: molecular_function (GO:0003674);; Molecular Function: nucleic acid binding (GO:0003676);; Molecular Function: RNA binding (GO:0003723);; Molecular Function: catalytic activity (GO:0003824);; Molecular Function: nuclease activity (GO:0004518);; Molecular Function: endonuclease activity (GO:0004519);; Molecular Function: binding (GO:0005488);; Cellular Component: cellular_compon…	--	[R]	General function prediction only	PPR repeat	Pentatricopeptide repeat-containing protein At4g13650 OS=Arabidopsis thaliana OX=3702 GN=PCMP-H42 PE=2 SV=2	DYW_deaminase domain-containing protein OS=Prunus persica OX=3760 GN=PRUPE_1G167400 PE=3 SV=1	S	Function unknown	pentatricopeptide repeat-containing protein At4g14050, mitochondrial-like [Camellia sinensis]
NewGene_17867	--	--	Molecular Function: nucleic acid binding (GO:0003676);; Biological Process: DNA integration (GO:0015074);;	K12447|4.74e-10|thj:104808371|K12447 UDP-sugar pyrophosphorylase [EC:2.7.7.64] | (RefSeq) uncharacterized protein LOC104808371	[R]	General function prediction only	--	Retrovirus-related Pol polyprotein from transposon RE2 OS=Arabidopsis thaliana OX=3702 GN=RE2 PE=4 SV=1	Integrase catalytic domain-containing protein OS=Vitis vinifera OX=29760 GN=VITISV_041406 PE=4 SV=1	L	Replication, recombination and repair	hypothetical protein VITISV_041406 [Vitis vinifera]
NewGene_17868	--	--	Biological Process: signal transduction (GO:0007165);;	--	--	--	zinc-binding in reverse transcriptase	--	BnaC09g18120D protein OS=Brassica napus OX=3708 GN=BnaC09g18120D PE=4 SV=1	E	Amino acid transport and metabolism	PREDICTED: uncharacterized protein LOC108825284 [Raphanus sativus]
NewGene_17916	[HT]	--	Cellular Component: integral component of membrane (GO:0016021);; Molecular Function: kinase activity (GO:0016301);;	K08869|4.41e-39|pda:103711223|K08869 aarF domain-containing kinase | (RefSeq) probable serine/threonine-protein kinase abkC	[R]	General function prediction only	ABC1 family	--	probable serine/threonine-protein kinase abkC OS=Phoenix dactylifera OX=42345 GN=LOC103711223 PE=4 SV=1	K	Transcription	probable serine/threonine-protein kinase abkC [Phoenix dactylifera]
NewGene_17921	[G]	Carbohydrate transport and metabolism	Cellular Component: integral component of membrane (GO:0016021);; Molecular Function: transmembrane transporter activity (GO:0022857);;	K24193|4.77e-56|peq:110038714|K24193 MFS transporter, SP family, sugar:H+ symporter | (RefSeq) sugar transport protein 1-like	[R]	General function prediction only	Sugar (and other) transporter	Sugar transport protein MST6 OS=Oryza sativa subsp. japonica OX=39947 GN=MST6 PE=1 SV=1	MFS domain-containing protein OS=Asparagus officinalis OX=4686 GN=A4U43_C03F8470 PE=4 SV=1	U	Intracellular trafficking, secretion, and vesicular transport	sugar transport protein 1-like [Phalaenopsis equestris]
NewGene_17923	[L]	Replication, recombination and repair	Molecular Function: nucleic acid binding (GO:0003676);; Molecular Function: ATP binding (GO:0005524);;	K03257|3.04e-27|nto:104090504|K03257 translation initiation factor 4A | (RefSeq) eukaryotic initiation factor 4A-9-like	[J]	Translation, ribosomal structure and biogenesis	DEAD/DEAH box helicase	Eukaryotic initiation factor 4A-1 OS=Oryza sativa subsp. japonica OX=39947 GN=Os06g0701100 PE=2 SV=2	Helicase ATP-binding domain-containing protein OS=Ensete ventricosum OX=4639 GN=B296_00043138 PE=4 SV=1	A	RNA processing and modification	hypothetical protein B296_00043138 [Ensete ventricosum]
NewGene_17942	--	--	Cellular Component: cellular_component (GO:0005575);; Cellular Component: intracellular (GO:0005622);; Cellular Component: obsolete cell (GO:0005623);; Cellular Component: cytoplasm (GO:0005737);; Cellular Component: vacuole (GO:0005773);; Cellular Component: vacuolar membrane (GO:0005774);; Cellular Component: peroxisome (GO:0005777);; Cellular Component: membrane (GO:0016020);; Cellular Compone…	K13237|4.70e-16|ccav:112512023|K13237 2,4-dienoyl-CoA reductase [(3E)-enoyl-CoA-producing], peroxisomal [EC:1.3.1.124] | (RefSeq) peroxisomal 2,4-dienoyl-CoA reductase-like	[R]	General function prediction only	--	Peroxisomal 2,4-dienoyl-CoA reductase OS=Arabidopsis thaliana OX=3702 GN=At3g12800 PE=2 SV=1	peroxisomal 2,4-dienoyl-CoA reductase OS=Juglans regia OX=51240 GN=LOC109016931 PE=4 SV=1	Q	Secondary metabolites biosynthesis, transport and catabolism	hypothetical protein F2P56_003965 [Juglans regia]
NewGene_17943	--	--	Cellular Component: nuclear pore (GO:0005643);; Molecular Function: structural constituent of nuclear pore (GO:0017056);;	K14312|1.45e-09|aof:109833783|K14312 nuclear pore complex protein Nup155 | (RefSeq) LOW QUALITY PROTEIN: nuclear pore complex protein NUP155	--	--	--	--	Uncharacterized protein OS=Asparagus officinalis OX=4686 GN=A4U43_C05F13540 PE=4 SV=1	--	--	uncharacterized protein A4U43_C05F13540 [Asparagus officinalis]
NewGene_17962	--	--	--	--	--	--	--	--	Exo_endo_phos domain-containing protein (Fragment) OS=Cephalotus follicularis OX=3775 GN=CFOL_v3_23526 PE=4 SV=1	S	Function unknown	uncharacterized protein LOC110798779 [Spinacia oleracea]
NewGene_17971	--	--	Cellular Component: nucleus (GO:0005634);; Molecular Function: methyltransferase activity (GO:0008168);; Biological Process: tRNA methylation (GO:0030488);; Biological Process: RNA (guanine-N7)-methylation (GO:0036265);;	K15443|1.53e-21|aof:109820642|K15443 tRNA (guanine-N(7)-)-methyltransferase subunit TRM82 | (RefSeq) tRNA (guanine-N(7)-)-methyltransferase non-catalytic subunit WDR4	[S]	Function unknown	--	--	tRNA (guanine-N(7)-)-methyltransferase non-catalytic subunit OS=Nelumbo nucifera OX=4432 GN=LOC104596564 PE=3 SV=1	J	Translation, ribosomal structure and biogenesis	tRNA (guanine-N(7)-)-methyltransferase non-catalytic subunit WDR4 [Asparagus officinalis]
NewGene_17974	--	--	--	--	--	--	TNP1/EN/SPM transposase	--	Uncharacterized protein OS=Rosa chinensis OX=74649 GN=RchiOBHm_Chr4g0386541 PE=4 SV=1	--	--	uncharacterized protein LOC111207003 [Brassica napus]
NewGene_17990	[R]	General function prediction only	Molecular Function: alcohol dehydrogenase activity, zinc-dependent (GO:0004024);; Cellular Component: cytosol (GO:0005829);; Molecular Function: zinc ion binding (GO:0008270);; Biological Process: formaldehyde catabolic process (GO:0046294);; Molecular Function: S-(hydroxymethyl)glutathione dehydrogenase activity (GO:0051903);;	K00001|2.48e-22|sita:101756882|K00001 alcohol dehydrogenase [EC:1.1.1.1] | (RefSeq) alcohol dehydrogenase-like 4 isoform X1	[Q]	Secondary metabolites biosynthesis, transport and catabolism	--	Alcohol dehydrogenase-like 4 OS=Arabidopsis thaliana OX=3702 GN=At1g64710 PE=2 SV=1	Uncharacterized protein OS=Setaria italica OX=4555 GN=101756882 PE=3 SV=1	Q	Secondary metabolites biosynthesis, transport and catabolism	alcohol dehydrogenase-like 4 isoform X2 [Setaria italica]
NewGene_17993	--	--	--	K16296|1.08e-09|soe:110778942|K16296 serine carboxypeptidase-like clade I [EC:3.4.16.-] | (RefSeq) serine carboxypeptidase-like 17	[R]	General function prediction only	--	--	Reverse transcriptase domain-containing protein OS=Microthlaspi erraticum OX=1685480 GN=MERR_LOCUS30754 PE=4 SV=1	E	Amino acid transport and metabolism	uncharacterized protein LOC109827551 [Asparagus officinalis]
NewGene_17997	--	--	Biological Process: malate transport (GO:0015743);;	--	[R]	General function prediction only	Aluminium activated malate transporter	Putative aluminum-activated malate transporter 3 OS=Arabidopsis thaliana OX=3702 GN=ALMT3 PE=3 SV=1	Aluminum-activated malate transporter 9 OS=Apostasia shenzhenica OX=1088818 GN=ALMT9 PE=3 SV=1	S	Function unknown	Aluminum-activated malate transporter 9 [Apostasia shenzhenica]
NewGene_1800	--	--	--	K10406|1.30e-06|aof:109848126|K10406 kinesin family member C2/C3 | (RefSeq) kinesin-like protein KIN-14A isoform X1	--	--	--	--	--	--	--	--
NewGene_18008	--	--	Molecular Function: nucleic acid binding (GO:0003676);; Molecular Function: RNA-directed DNA polymerase activity (GO:0003964);; Molecular Function: zinc ion binding (GO:0008270);;	--	[R]	General function prediction only	Retrotransposon gag protein	--	Reverse transcriptase domain-containing protein OS=Artemisia annua OX=35608 GN=CTI12_AA310560 PE=4 SV=1	L	Replication, recombination and repair	uncharacterized protein LOC111882360 [Lactuca sativa]
NewGene_18013	[L]	Replication, recombination and repair	Molecular Function: chromatin binding (GO:0003682);; Molecular Function: DNA (cytosine-5-)-methyltransferase activity (GO:0003886);; Cellular Component: nucleus (GO:0005634);;	K00558|8.18e-34|aof:109824220|K00558 DNA (cytosine-5)-methyltransferase 1 [EC:2.1.1.37] | (RefSeq) DNA (cytosine-5)-methyltransferase CMT3-like	--	--	C-5 cytosine-specific DNA methylase	DNA (cytosine-5)-methyltransferase CMT1 OS=Oryza sativa subsp. japonica OX=39947 GN=CMT1 PE=3 SV=1	Cytosine-specific methyltransferase OS=Asparagus officinalis OX=4686 GN=A4U43_C01F16350 PE=3 SV=1	B	Chromatin structure and dynamics	DNA (cytosine-5)-methyltransferase CMT3-like [Asparagus officinalis]
NewGene_18026	--	--	--	--	[R]	General function prediction only	--	--	Uncharacterized protein OS=Aegilops tauschii subsp. strangulata OX=200361 PE=4 SV=1	E	Amino acid transport and metabolism	hypothetical protein F8388_011205 [Cannabis sativa]
NewGene_18028	--	--	--	K20178|9.24e-08|cann:107864957|K20178 vacuolar protein sorting-associated protein 8 | (RefSeq) uncharacterized LOC107864957	[R]	General function prediction only	Reverse transcriptase (RNA-dependent DNA polymerase)	--	Reverse transcriptase domain-containing protein OS=Microthlaspi erraticum OX=1685480 GN=MERR_LOCUS35999 PE=4 SV=1	S	Function unknown	uncharacterized protein LOC109821509 [Asparagus officinalis]
NewGene_18045	--	--	--	K14546|3.01e-06|peq:110024333|K14546 U3 small nucleolar RNA-associated protein 5 | (RefSeq) WD repeat-containing protein 43-like	--	--	--	--	Uncharacterized protein (Fragment) OS=Nymphaea colorata OX=210225 GN=NYM_LOCUS19658 PE=4 SV=1	--	--	--
NewGene_18046	--	--	Biological Process: intracellular protein transport (GO:0006886);; Biological Process: vesicle-mediated transport (GO:0016192);; Cellular Component: membrane coat (GO:0030117);;	K12392|1.70e-09|lja:Lj3g3v3579360.1|K12392 AP-1 complex subunit beta-1 | (RefSeq) Lj3g3v3579360.1; -	[U]	Intracellular trafficking, secretion, and vesicular transport	--	Beta-adaptin-like protein C OS=Arabidopsis thaliana OX=3702 GN=BETAC-AD PE=1 SV=2	AP-2 complex subunit beta-1, putative OS=Arundo donax OX=35708 PE=3 SV=1	--	--	unnamed protein product, partial [Nymphaea colorata]
NewGene_18047	--	--	--	--	--	--	--	--	Uncharacterized protein OS=Daucus carota subsp. sativus OX=79200 GN=DCAR_032366 PE=4 SV=1	--	--	PREDICTED: uncharacterized protein LOC108203842 [Daucus carota subsp. sativus]
NewGene_18062	--	--	Cellular Component: host cell nucleus (GO:0042025);;	K21777|2.94e-73|aof:109827358|K21777 G2/mitotic-specific cyclin-B, other | (RefSeq) G2/mitotic-specific cyclin S13-7-like	[D]	Cell cycle control, cell division, chromosome partitioning	Cyclin, N-terminal domain	Cyclin-B1-1 OS=Oryza sativa subsp. japonica OX=39947 GN=CYCB1-1 PE=2 SV=2	Cyclin B1 OS=Allium cepa OX=4679 GN=AcCycB1 PE=2 SV=1	D	Cell cycle control, cell division, chromosome partitioning	cyclin B1 [Allium cepa]
NewGene_18087	--	--	--	--	--	--	--	--	Reverse transcriptase domain-containing protein OS=Trifolium subterraneum OX=3900 GN=TSUD_404600 PE=4 SV=1	--	--	hypothetical protein TSUD_404600 [Trifolium subterraneum]
NewGene_181	--	--	--	K12447|7.66e-117|thj:104808371|K12447 UDP-sugar pyrophosphorylase [EC:2.7.7.64] | (RefSeq) uncharacterized protein LOC104808371	[R]	General function prediction only	Reverse transcriptase (RNA-dependent DNA polymerase)	Retrovirus-related Pol polyprotein from transposon RE1 OS=Arabidopsis thaliana OX=3702 GN=RE1 PE=2 SV=1	Reverse transcriptase Ty1/copia-type domain-containing protein OS=Trifolium medium OX=97028 GN=A2U01_0001823 PE=4 SV=1	L	Replication, recombination and repair	Retrovirus-related Pol polyprotein from transposon TNT 1-94 [Cajanus cajan]
NewGene_18116	--	--	--	K01528|3.03e-23|lja:Lj0g3v0199559.2|K01528 dynamin 1/3 [EC:3.6.5.5] | (RefSeq) Lj0g3v0199559.2; -	[R]	General function prediction only	Reverse transcriptase (RNA-dependent DNA polymerase)	--	uncharacterized protein LOC109115749 OS=Nelumbo nucifera OX=4432 GN=LOC109115749 PE=4 SV=1	O	Posttranslational modification, protein turnover, chaperones	PREDICTED: uncharacterized protein LOC109115749 [Nelumbo nucifera]
NewGene_18165	--	--	Cellular Component: cytoplasm (GO:0005737);; Cellular Component: endosome (GO:0005768);; Cellular Component: Golgi apparatus (GO:0005794);; Cellular Component: trans-Golgi network (GO:0005802);; Molecular Function: methyltransferase activity (GO:0008168);; Cellular Component: integral component of membrane (GO:0016021);; Biological Process: methylation (GO:0032259);;	--	--	--	Putative S-adenosyl-L-methionine-dependent methyltransferase	--	Methyltransferase OS=Phoenix dactylifera OX=42345 GN=LOC103714143 PE=3 SV=1	S	Function unknown	probable methyltransferase PMT15 [Phoenix dactylifera]
NewGene_182	--	--	--	K12447|8.77e-104|thj:104808371|K12447 UDP-sugar pyrophosphorylase [EC:2.7.7.64] | (RefSeq) uncharacterized protein LOC104808371	[R]	General function prediction only	Reverse transcriptase (RNA-dependent DNA polymerase)	Retrovirus-related Pol polyprotein from transposon RE1 OS=Arabidopsis thaliana OX=3702 GN=RE1 PE=2 SV=1	Retrovirus-related Pol polyprotein from transposon TNT 1-94 (Fragment) OS=Trifolium pratense OX=57577 GN=L195_g041002 PE=4 SV=1	L	Replication, recombination and repair	retrovirus-related Pol polyprotein from transposon TNT 1-94, partial [Trifolium pratense]
NewGene_1820	--	--	Molecular Function: protein serine/threonine kinase activity (GO:0004674);; Molecular Function: ATP binding (GO:0005524);; Cellular Component: integral component of membrane (GO:0016021);;	--	--	--	Leucine Rich repeats (2 copies)	--	Non-specific serine/threonine protein kinase OS=Handroanthus impetiginosus OX=429701 GN=CDL12_21144 PE=4 SV=1	T	Signal transduction mechanisms	probable LRR receptor-like serine/threonine-protein kinase At1g53440 isoform X6 [Elaeis guineensis]
NewGene_18215	--	--	Biological Process: ubiquitin-dependent protein catabolic process (GO:0006511);; Biological Process: protein deubiquitination (GO:0016579);; Molecular Function: thiol-dependent ubiquitinyl hydrolase activity (GO:0036459);;	K11836|1.66e-79|aof:109845306|K11836 ubiquitin carboxyl-terminal hydrolase 5/13 [EC:3.4.19.12] | (RefSeq) LOW QUALITY PROTEIN: ubiquitin carboxyl-terminal hydrolase 14-like	[O]	Posttranslational modification, protein turnover, chaperones	UBA/TS-N domain	Ubiquitin carboxyl-terminal hydrolase 14 OS=Arabidopsis thaliana OX=3702 GN=UBP14 PE=1 SV=1	Ubiquitin carboxyl-terminal hydrolase OS=Zea mays OX=4577 GN=100383086 PE=3 SV=1	O	Posttranslational modification, protein turnover, chaperones	Ubiquitin carboxyl-terminal hydrolase [Zea mays]
NewGene_18220	--	--	Molecular Function: copper ion binding (GO:0005507);; Molecular Function: oxidoreductase activity (GO:0016491);;	K19791|1.32e-11|egu:105059072|K19791 iron transport multicopper oxidase | (RefSeq) monocopper oxidase-like protein SKS1	[Q]	Secondary metabolites biosynthesis, transport and catabolism	Multicopper oxidase	Ammonium transporter 2 member 5 OS=Medicago truncatula OX=3880 GN=AMT2-5 PE=2 SV=1	Monocopper oxidase-like protein SKU5 (Fragment) OS=Ananas comosus OX=4615 GN=ACMD2_11945 PE=3 SV=1	Q	Secondary metabolites biosynthesis, transport and catabolism	monocopper oxidase-like protein SKS1 [Elaeis guineensis]
NewGene_18236	--	--	Molecular Function: DNA binding (GO:0003677);; Molecular Function: endonuclease activity (GO:0004519);; Biological Process: DNA repair (GO:0006281);;	--	--	--	--	--	Putative ovule protein (Fragment) OS=Solanum chacoense OX=4108 PE=4 SV=1	S	Function unknown	uncharacterized protein LOC110875758 [Helianthus annuus]
NewGene_18260	--	--	Molecular Function: oxidoreductase activity (GO:0016491);; Molecular Function: metal ion binding (GO:0046872);;	K04125|1.53e-21|aof:109850884|K04125 gibberellin 2beta-dioxygenase [EC:1.14.11.13] | (RefSeq) gibberellin 2-beta-dioxygenase 2-like	[QR]	--	non-haem dioxygenase in morphine synthesis N-terminal	Gibberellin 2-beta-dioxygenase 1 OS=Pisum sativum OX=3888 GN=GA2OX1 PE=1 SV=1	Fe2OG dioxygenase domain-containing protein OS=Asparagus officinalis OX=4686 GN=A4U43_C07F12080 PE=3 SV=1	Q	Secondary metabolites biosynthesis, transport and catabolism	gibberellin 2-beta-dioxygenase 2-like [Olea europaea var. sylvestris]
NewGene_18261	--	--	Molecular Function: oxidoreductase activity, acting on single donors with incorporation of molecular oxygen, incorporation of two atoms of oxygen (GO:0016702);; Biological Process: oxylipin biosynthetic process (GO:0031408);; Molecular Function: metal ion binding (GO:0046872);;	K15718|2.55e-16|aof:109819934|K15718 linoleate 9S-lipoxygenase [EC:1.13.11.58] | (RefSeq) probable linoleate 9S-lipoxygenase 5	--	--	Lipoxygenase	Seed linoleate 9S-lipoxygenase-3 OS=Pisum sativum OX=3888 GN=LOX1.3 PE=2 SV=1	Lipoxygenase OS=Papaver somniferum OX=3469 GN=C5167_051022 PE=3 SV=1	E	Amino acid transport and metabolism	probable linoleate 9S-lipoxygenase 5 [Asparagus officinalis]
NewGene_18273	--	--	Biological Process: spliceosomal snRNP assembly (GO:0000387);; Molecular Function: RNA binding (GO:0003723);; Molecular Function: structural constituent of ribosome (GO:0003735);; Cellular Component: spliceosomal complex (GO:0005681);; Biological Process: translation (GO:0006412);; Cellular Component: small ribosomal subunit (GO:0015935);; Cellular Component: integral component of membrane (GO:00…	--	--	--	--	--	KH type-2 domain-containing protein OS=Oryza meridionalis OX=40149 PE=3 SV=1	--	--	--
NewGene_18283	[G]	Carbohydrate transport and metabolism	Cellular Component: integral component of plasma membrane (GO:0005887);; Molecular Function: sucrose transmembrane transporter activity (GO:0008515);;	K15378|1.72e-86|aof:109833885|K15378 solute carrier family 45, member 1/2/4 | (RefSeq) sucrose transport protein SUT1-like isoform X1	[G]	Carbohydrate transport and metabolism	MFS/sugar transport protein	Sucrose transport protein SUT1 OS=Oryza sativa subsp. indica OX=39946 GN=SUT1 PE=3 SV=1	Sucrose transport protein SUT1 OS=Apostasia shenzhenica OX=1088818 GN=SUT1 PE=3 SV=1	G	Carbohydrate transport and metabolism	sucrose transport protein SUT1-like isoform X1 [Asparagus officinalis]
NewGene_18301	--	--	--	--	--	--	--	--	Putative ribonuclease H protein At1g65750 family OS=Cajanus cajan OX=3821 GN=KK1_045376 PE=4 SV=1	E	Amino acid transport and metabolism	Putative ribonuclease H protein At1g65750 family [Cajanus cajan]
NewGene_18344	--	--	Molecular Function: nucleic acid binding (GO:0003676);; Molecular Function: zinc ion binding (GO:0008270);;	--	--	--	--	--	CCHC-type domain-containing protein OS=Theobroma cacao OX=3641 GN=TCM_039845 PE=4 SV=1	--	--	PREDICTED: uncharacterized protein LOC108663276 [Theobroma cacao]
NewGene_18349	--	--	Molecular Function: nucleic acid binding (GO:0003676);; Biological Process: DNA integration (GO:0015074);;	K11593|6.06e-31|dct:110097550|K11593 eukaryotic translation initiation factor 2C | (RefSeq) protein argonaute 1A-like	[R]	General function prediction only	GAG-pre-integrase domain	Retrovirus-related Pol polyprotein from transposon RE2 OS=Arabidopsis thaliana OX=3702 GN=RE2 PE=4 SV=1	Retrovirus-related Pol polyprotein from transposon TNT 1-94 OS=Vitis vinifera OX=29760 GN=POLX_2917 PE=4 SV=1	K	Transcription	Retrovirus-related Pol polyprotein from transposon TNT 1-94 [Vitis vinifera]
NewGene_18360	--	--	Molecular Function: chromatin binding (GO:0003682);; Molecular Function: DNA (cytosine-5-)-methyltransferase activity (GO:0003886);; Cellular Component: nucleus (GO:0005634);;	K00558|3.89e-32|aof:109824220|K00558 DNA (cytosine-5)-methyltransferase 1 [EC:2.1.1.37] | (RefSeq) DNA (cytosine-5)-methyltransferase CMT3-like	--	--	PLATZ transcription factor	DNA (cytosine-5)-methyltransferase CMT1 OS=Oryza sativa subsp. japonica OX=39947 GN=CMT1 PE=3 SV=1	Cytosine-specific methyltransferase OS=Asparagus officinalis OX=4686 GN=A4U43_C01F16350 PE=3 SV=1	B	Chromatin structure and dynamics	Os03g0226800, partial [Oryza sativa Japonica Group]
NewGene_18365	--	--	--	K22422|6.00e-12|aof:109833690|K22422 protein downstream neighbor of Son | (RefSeq) uncharacterized protein LOC109833690	--	--	TNP1/EN/SPM transposase	--	Transposase_23 domain-containing protein OS=Cucumis melo var. makuwa OX=1194695 GN=E6C27_scaffold264G001140 PE=4 SV=1	S	Function unknown	uncharacterized protein E6C27_scaffold264G001140 [Cucumis melo var. makuwa]
NewGene_18366	--	--	--	K03070|2.25e-37|mdm:103441922|K03070 preprotein translocase subunit SecA [EC:7.4.2.8] | (RefSeq) LOW QUALITY PROTEIN: protein translocase subunit SECA2, chloroplastic	[R]	General function prediction only	--	--	Uncharacterized protein OS=Malus baccata OX=106549 GN=C1H46_005901 PE=4 SV=1	L	Replication, recombination and repair	uncharacterized protein LOC113324506 [Papaver somniferum]
NewGene_18377	--	--	--	--	--	--	--	--	Uncharacterized protein OS=Cinnamomum micranthum f. kanehirae OX=337451 GN=CKAN_00005400 PE=4 SV=1	--	--	hypothetical protein CKAN_00005400 [Cinnamomum micranthum f. kanehirae]
NewGene_1838	--	--	--	--	--	--	--	--	Uncharacterized protein OS=Asparagus officinalis OX=4686 GN=A4U43_C04F14080 PE=4 SV=1	S	Function unknown	uncharacterized protein A4U43_C04F14080 [Asparagus officinalis]
NewGene_18382	--	--	--	K19525|2.86e-25|egu:105061294|K19525 vacuolar protein sorting-associated protein 13A/C | (RefSeq) uncharacterized protein LOC105061294 isoform X1	[U]	Intracellular trafficking, secretion, and vesicular transport	--	--	C2 domain-containing protein OS=Oryza brachyantha OX=4533 GN=102707936 PE=3 SV=1	U	Intracellular trafficking, secretion, and vesicular transport	uncharacterized protein LOC105061294 [Elaeis guineensis]
NewGene_18383	--	--	--	--	--	--	--	--	Uncharacterized protein OS=Cinnamomum micranthum f. kanehirae OX=337451 GN=CKAN_00005400 PE=4 SV=1	--	--	hypothetical protein CKAN_00005400 [Cinnamomum micranthum f. kanehirae]
[truncated: 3,351 more rows]

## Sheet: Table S5
Table S5. The information of GO annotation.
#Total_gene	38965	1411
#GO_classify1	GO_classify2	GO_ID	AllGene_number	Selected_gene_number	Selected_gene_ID
[truncated: 41 more rows]

## Sheet: Table S6
Table S5. The information of KEGG enrichment.
[truncated: 125 more rows]

## Sheet: Table S7
Table S7. Types of transcription factors annotated in transcriptome sequencing results
[truncated: 2,307 more rows]

[truncated: 1 more sheets: Table S8]
